# Supplementary material for: Genome-Wide Analysis of CSL Family Genes Involved in Petiole Elongation, Floral Petalization, and Response to Salinity Stress in Nelumbo nucifera
Source: Int J Mol Sci. 2024 Nov 22;25(23):12531. doi: 10.3390/ijms252312531 (PMC11641645; doi:10.3390/ijms252312531)
Supplement: Supplementary file 1 [file ijms-25-12531-s001.zip]

Archive with 2 entries (2 files):
- ijms-3315947-supplementary figures.pdf
- ijms-3315947-supplementary tables.xlsx
