# Supplementary material for: Genome-Wide Analysis of CSL Family Genes Involved in Petiole Elongation, Floral Petalization, and Response to Salinity Stress in Nelumbo nucifera
Source: Int J Mol Sci. 2024 Nov 22;25(23):12531. doi: 10.3390/ijms252312531 (PMC11641645; doi:10.3390/ijms252312531)
Supplement: Supplementary file 1 [file ijms-25-12531-s001.zip › ijms-3315947-supplementary tables.xlsx]

## Sheet: Table S1
Table S1. Proportions of secondary structure components in 22 NnCSL family genes.
Gene name	Gene ID	Alpha helix (%)	Beta turn (%)	Random coil (%)	Extended strand (%)
NnCSLA1	Nn2g13982.31	0.5952	0	0.3187	0.0861
NnCSLA2	Nn6g35072.4	58.72%	0	0.3171	0.0957
NnCSLB1	Nn1g03452.7	0.4511	0	0.4537	0.0952
NnCSLB2	Nn1g07221.3	0.372	0	0.5021	0.1259
NnCSLC1	Nn1g08101.3	48.70%	0.00%	0.396	0.1171
NnCSLC2	Nn2g12599.4	0.5447	0.00%	0.3386	0.1167
NnCSLC3	Nn3g16967.1	0.5619	0.00%	0.352	0.0861
NnCSLC4	Nn5g30690.8	0.5841	0	0.3168	0.0991
NnCSLC5	Nn8g40281.1	0.5265	0.00%	0.3662	0.1073
NnCSLD1	Nn7g37641.1	0.3752	0	0.5166	0.1081
NnCSLD2	Nn1g00223.6	0.3487	0.00%	56.23%	0.0889
NnCSLD3	Nn3g19380.2	0.3632	0.00%	0.5456	9.12%
NnCSLD4	Nn2g12702.1	0.3618	0	0.5378	0.1004
NnCSLD5	Nn2g12438.4	0.4035	0	0.4881	0.1083
NnCSLE3	Nn5g27070.3	0.4599	0	0.4599	0.1013
NnCSLE4	Nn5g27071.10	0.4672	0	0.4399	0.0929
NnCSLE1	Nn1g07535.2	0.4519	0	0.4415	0.1067
NnCSLE2	Nn1g07538.2	0.4492	0.00%	0.4492	10.16%
NnCSLE5	Nn7g37928.3	0.4536	0.00%	0.4447	0.1017
NnCSLG1	Nn1g00277.23	0.4481	0	0.4428	0.109
NnCSLG2	Nn1g02670.1	0.4697	0.00%	0.4402	0.0901
NnCSLG3	Nn3g19586.4	0.4556	0.00%	0.426	0.1185

## Sheet: Table S2
Table S2. Stability prediction for 3D Structures of 22 NnCSL proteins.
Gene name	Gene ID	Most favouredregion (%)	Additional allowed region (%)	Generously allowed region (%)	Disallowed regions (%)	G-factor
NnCSLA1	Nn2g13982.31	0.8978	0.089	0.011	0.002	-0.04
NnCSLA2	Nn6g35072.4	0.918	0.075	0.006	0	0.06
NnCSLB1	Nn1g03452.7	0.93	0.068	0.002	0	0.02
NnCSLB2	Nn1g07221.3	0.923	0.07	0.003	0.003	-0.02
NnCSLC1	Nn1g08101.3	90.75	0.078	0.011	0.005	0.02
NnCSLC2	Nn2g12599.4	0.905	0.083	0.011	0	-0.01
NnCSLC3	Nn3g16967.1	0.8878	0.096	0.013	0.093	0.01
NnCSLC4	Nn5g30690.8	0.901	0.089	0.007	0.003	-0.03
NnCSLC5	Nn8g40281.1	0.915	0.075	0.01	0	0.01
NnCSLD1	Nn7g37641.1	0.895	0.088	0.009	0.008	-0.1
NnCSLD2	Nn1g00223.6	0.863	0.115	0.017	0.005	-0.07
NnCSLD3	Nn3g19380.2	0.854	0.131	0.01	0.005	-0.09
NnCSLD4	Nn2g12702.1	0.887	0.097	0.009	0.006	-0.07
NnCSLD5	Nn2g12438.4	0.894	0.104	0.002	0	0.24
NnCSLE1	Nn1g07535.2	0.9	0.088	0.008	0.003	-0.13
NnCSLE2	Nn1g07538.2	0.927	0.065	0.004	0.003	-0.01
NnCSLE3	Nn5g27070.3	0.936	0.062	0.002	0	0.06
NnCSLE4	Nn5g27071.10	0.926	0.6	0.009	0.005	0.03
NnCSLE5	Nn7g37928.3	0.937	0.061	0.002	0	0.05
NnCSLG1	Nn1g00277.23	0.882	0.097	0.011	0.01	-0.09
NnCSLG2	Nn1g02670.1	0.923	0.069	0.007	0.002	0.06
NnCSLG3	Nn3g19586.4	0.923	0.066	0.002	0	0.04

## Sheet: Table S3
Table S3. The amino acid sequences of AtCSLs.
>AtCSLA1-AT4G16590
MSLFLKPFLFLYDTTLSLLLLLFNGWSLEDTAAAQKRREADKNAAETEWIQLQYLWTKTRSVVLLPVFKGLVVMCLVLSIIVFFESFYMNFVILFVKLFKRKPHKVYKWEAMQEDVEVGPDNYPMVLIQIPMYNEKEEGVDVEIAKWQSQGINIRCERRDNRNGYKAGAMKEALTQSYVKQCDFVAVFDADFQPEPDYLIRAVPFLVHNPDVALVQARWIFVNANKCLMTRMQEMSLNYHFKVEQESGSTRHAFFGFNGTAGVWRISAMEAAGGWKSRTTVEDMDLAVRVGLHGWKFVYLNDLTVRNELPSKFKAYRFQQHRWSCGPANLFRKMTMEIIFNKRVSIWKKFYVIYSFFFVRKVAVHFLTFFFYCIIVPTSVFFPEIHIPSWSTIYVPSLI…
>AtCSLA2-AT5G22740
MDGVSPKFVLPETFDGVRMEITGQLGMIWELVKAPVIVPLLQLAVYICLLMSVMLLCERVYMGIVIVLVKLFWKKPDKRYKFEPIHDDEELGSSNFPVVLVQIPMFNEREVYKLSIGAACGLSWPSDRLVIQVLDDSTDPTVKQMVEVECQRWASKGINIRYQIRENRVGYKAGALKEGLKRSYVKHCEYVVIFDADFQPEPDFLRRSIPFLMHNPNIALVQARWRFVNSDECLLTRMQEMSLDYHFTVEQEVGSSTHAFFGFNGTAGIWRIAAINEAGGWKDRTTVEDMDLAVRASLRGWKFLYLGDLQVKSELPSTFRAFRFQQHRWSCGPANLFRKMVMEIVRNKKVRFWKKVYVIYSFFFVRKIIAHWVTFCFYCVVLPLTILVPEVKVPIWGSV…
>AtCSLA3-AT1G23480
MSPFLKFFLFLYDYLSPSSFFLVQRNTLGASLDTTDGVVRSGIIGEIIYIWKQTRIFVFIPILKCLVTICLVMSLLLFIERVYMSIVVVFVKLLRRTPEKVHKWEPINDDDLELANTNYPMVLIQIPMYNEKEVCQLSIGAACRLSWPLDRMIVQVLDDSTDPASKELVNAECDKWARKGINIMSEIRDNRIGYKAGALKAGMMHNYVKQCEFVAIFDADFQPDPDFLERTIPFLIHNHEISLVQCRWKFVNANECLMTRMQEMSLNYHFVAEQESGSSIHAFFGFNGTAGVWRIAALNEAGGWKDRTTVEDMDLAVRACLHGWKFVYVHDVEVKNELPSTFKAYRFQQHRWSCGPANLWRKMTMEILQNKKVSAWKKLYLIYNFFFIRKIVVHIFTFV…
>AtCSLA7-AT2G35650
MSPLPIFHRLPHATFSSFLLSLSQAGSSKTSVAFLNAFKSEDIIARIGLWWQLIRAVVVVPVFKFLVLLCLVMSVMFFVEVMYMGIVVLYVKLFKRKPEKFYKWEAMEDDVECGSASYPMVLVQIPMYNEKEVCEQSIAAACKISWPSNRIIIQVLDDSTDPASKELVKKECDRWSKEGVNITFEIRDNRNGYKAGALREGMRHSYVKQCDYVAIFDADFQPDPDFLHRTVPFLIHNPKLALVQGRWEFVNAGQCMMTRLQEMSLSYHFTIEQQVGSSTFAFFGFNGTAGVWRISALNESGGWNDQTTVEDMDLAVRATLRGWKFLYIDDLKVKSELPCSFKALRSQQHRWTCGPANLLRKMAGQIIRSENVSLWKKWYMLYSFFFMRKIVAHILTFCF…
>AtCSLA9-AT5G03760
MELGDTTSVIPDSFMGYRDDITMQMSMVLDQIRAPLIVPALRLGVYICLTMSVMLFVERVYMGIVISLVKLFGRKPDKRFKYEPIKDDIELGNSAYPMVLIQIPMFNEREVYQLSIGAACGLSWPSDRIVIQVLDDSTDPTIKDLVEMECSRWASKGVNIKYEIRDNRNGYKAGALKEGMKKSYVKSCDYVAIFDADFQPEADFLWRTVPYLLHNPKLALVQARWKFVNSDECLMTRMQEMSLDYHFTVEQEVGSSTYAFFGFNGTAGIWRISALNEAGGWKDRTTVEDMDLAVRASLKGWKFLYLGSLKVKNELPSTFKAYRYQQHRWSCGPANLFRKMAFEIMTNKNVTLWKKVHVIYSFFVVRKLVAHIVTFIFYCVILPATVLVPEVTVPKWGAV…
>AtCSLA10-AT1G24070
MTTFLKSLIFLQDSCLAFLSLMFHRGSSEDAAEALKKLETSINGARISFDTTWTREFRSLFIVPLFKCLVAFCLIISLLVFIEGIYMNLVVLYVKVFERKPEKVYRWEAMQEDIELGHETYPMVLVQIPMYNEKEVLQLSIGAACRLIWPLDRLIVQVLDDSTDQTIKELVNTECAKWESKGVNIKCERRDNRNGYKAGALKEGMKHNYVKLCNYVVIFDADFQPEPDYLQHSVPFLVHNPEVALVQARWRFMNANKCLMTRMQEMSLNYHFMAEQESGSTRHAFFSFNGTAGVWRMAAMEEAGGWHDRTTVEDMDLAVRAGLLGWKFVFLNDLTVKSELPSKFKAFRFQQHRWSCGPANLFRKMIMEIIRNKRVTIWKKLYLVYSFFFLRKIIVHCFT…
>AtCSLA11-AT5G16190
MQEDLELGNQNFPMVLVQIPMYNEREVFKLSIGAACRLIWPLDRLIVQVLDDSTDPTIMEMVSTECGKWATKGINIKCERRDNRNGYKAGALKQGMRHSYVKTCTYIAIFDADFQPEPDYLERTVPFLIHNPELALVQARWKFVNAKKCLMTRMQEMSLNYHFTAEQESGSTRHAFFGFNGTAGVWRLAAMEEAGGWKDRTTVEDMDLAVRVGLHGWKFVFVNDVSVKSELPSQFKAFRFQQHRWSCGPANLFRKMTMEIIRNKRVTIWKKLYVIYSFFFVRKIIVHFFTFFFYCFILPTSVFFPEVNIPTWSTVYFPFMITLFNAIATPRSFYLVIFWVLFENVMAMHRTKGTFIGLLEGGRVNEWVVTEKLGDALETKLLPQVRKPRNGFLERINSK…
>AtCSLA14-AT3G56000
MATLSDGLFDDMSVLGVIGYVLEQTRFIFLVPILKRLVNLCQVVSVLLFVDAAYMAIVVAIVKLLGRTPQKVLKWESFKSDDIELAPSSNHPMVLIQIPIFNEKEVCQLSIGAACKLSWPLDRMIIQVLDDSTEEESQKLVRLECKKWESEGITIKSEVRGGFREGFKAGALTAGMKHSYVDEYKCEFVVIFDADFQPEPDFLERTVPFLVHNPEIALVQAGWKYGNADECCMTRIQEMSLNYHFAVEQKSGSSILGFFGFNGTAGVWRIKALNEAEGWKDRTIVEDMDLAVRAYLRGSKFVYVDDVKVKNELPSSFQAYRFQQHRWSCGPANLFKKIAMEIIKNQNVSLWKKVYLIYNFFFLRKIVVHIFTFVFYCVILPATVIFPEIEVPKWTTIYI…
>AtCSLA15-AT4G13410
MFLLLKPLLSLHDLSLNLLSVMFHGETLKASVDGVGINMSTMWRETRNVFIVPLFKCIVVMCLIISLLVFVESVYMNLVVLYVKLFNRKPEKVYKWEAMQEDMELGHQNYPMVLVQIPMYNEREVFELSIGAACRLTWPSDRLIVQVLDDSTDPAIMELVSMECTKWASKDININYERRENRNGYKAGALKHGMRHSYVKQCQYLAIFDADFQPEPDYLQRAIPFLIHNPEVALVQARWRFVNANTCLMTRMQEMSLNYHFMAEQQSGSTRHAFFGFNGTAGVWRMVAMEEAGGWKDRTTVEDMDLAVRVGLLGWKFIFVNDLEVKSELPSQFKAFRFQQHRWSCGPANLIRKMTMEIIHNKRVKIWKKFYVIYSFFFLRKIVVHFFTYFFYCVILPTS…
>AtCSLB1-AT2G32610
MADSSFSLPPLCERISYTNYFLRAVYLTVLGLFFSLLLHRIRHTSEYDNVWLVAFFCESCFFLVCLLITCLKWSPADTKPFPDRLDERVHDLPSVDMFVPTADPVREPPIMVVDTVLSLLAVNYPANKLACYVSDDGCSPLTYFSLKEASKFAKIWVPFCKKYNTRVRAPSRYFLKPISVATEDYEFNRDWEKTKREYEKLRRKVEDATGDSHMLDVEDDFEAFSNTKPNDHSTLVKVVWENKGGVGDEKEIPHIIYISREKRPNYVHNQKCGAMNFLARVSGLMTNAPYILNVDCDMYANDADVVRQAMCILLQESLNMKHCAFVQFRQEFYDSSTELIVVLQSHLGRGIAGIQGPIYIGSGCVHTRRVMYGLSPDDFEVDGSLSSVATREFLVKDSL…
>AtCSLB2-AT2G32620
MADSSCSLPPLYENISYKSYILRAVDLTILGLLFSLLLHRILYMSQNGIIWLVAFLCESCFSFVWLLSTCTKWSPAETKPYPDRLDERVYDLPSVDMFVPTADPVREPPIMVVNTVLSLLAVNYPANKLACYVSDDGCSPLTYFSLKEASKFAKIWVPFCKKYNLKVRAPFRYFLNPFAATEGSEFSRDWEMTKREYEKLCRKVEDATGDSHLLGTDNELEAFSNTKPNDHSTIIKVVWENKGGVGDEKEVPHIVYISREKRPNYLHHYKAGAMNFLARVSGLMTNAPYMLNVDCDMYANEADVVRQAMCIFLQKSQNQNHCAFVQFPQEFYDSNTIKLTVIKSYMGRGIAGIQGPINVGSGCFHSRRVMYGLSPDELEDNGSLSSVATRELLAEDSLS…
>AtCSLB3-AT2G32530
MADSSSSLPPLCEKISYKNYFLRVVDLTILGFLFSLLLYRILLMNQNNSVWVVAFLCESFFSFIWLLITSIKWSPASYKSYPERLDERVHDLPSVDMFVTTADPVREPPILVANTLLSLLAVNYPANKLACYVSDDGCSPLTYFSLKEASKFAKIWVPFCKKYNIKVRAPFRYFLNPPAATESSEFSKDWEITKREYEKLSRRVEDATGDSHWLDAEDDFEDFSNTKPNDHSTIVKVVWENKGGVGVENEVPHFVYISREKRPNYLHHYKAGAMNFLVRVSGLMTNAPYMLNVDCDMYANEADVVRQAMCIFLQKSMNSNHCAFVQFPQEFYDSNADELTVLQSYLGRGIAGIQGPTYAGSGCFHTRRVMYGLSIDDLEDDGSLSSLATRKYLAEENLA…
>AtCSLB4-AT2G32540
MAESSSPLPPLCERISHKSYFLRAVDLTILGLLLSLLLYRILHVNQKDTVWIVAFLCETCFTFVWLLITNIKWSPADYKTYPERLDERVHELPPVDMFVTTADPVREPPLIVVNTVLSLLAVNYPANKLACYVSDDGCSPLTYFSLKEASKFAKIWVPFCKKYNVRVRAPFMYFRNSPEAAEGSEFSKDWEMTKREYEKLSQKVEDATGSSHWLDAEDDFEAFLNTKSNDHSTIVKVVWENKGGVGDEKEVPHVVYISREKRPNHFHHYKAGAMNFLVRVSGLMTNAPYMLNVDCDMYVNEADVVRQAMCIFLQKSMDSNHCAFVQYPQDFYDSNVGELTVLQLYLGRGIAGIQGPQYAGSGCFHTRRVMYGLSLDDLGDDGSLSSIATRKYLAEESLT…
>AtCSLB5-AT4G15290
MADSSSSLHPLCERISHKSYVLRAVDLTILGLLYSLLLYRILHISENDNVWLLAFFCESCFSLVWLIFTCLKWSPAEDIPYINTLNERVHDLPSLDMFVPTADTVRESPIITVNTVLSLLAVNYPANKLACYVSDDGCSPLTYFSLKEASKFVKIWAPFCKKYNVRVRAPFRYFLNPLVATDDSVFSKDWKMMKREYVKLCRKVEDATGDSHWLDADDDFEAFSNTKPNDHSTIVKVVWENKGGVGDEKEVPHLVYISREKRPNYLHHYKTGAMNFLLRVSGLMTNAPYTLNVDCDMYANEPDVVRQAMCVFLQNSKNSNHCAFVQFPQKFYDSYTNELAVLQSILGRGVAGIQGPFYIGTGCFHTRRVMYGLSSDDLEDNGNISQVATREFLAEDSLV…
>AtCSLB6-AT4G15320
MADSSSSLLPLCERISHKSYILRIVDLTILVLLFSLLWYRILHMCENNTIWLVAFLCESCFSFMWLIITCIKWSPAEDKPYPNRLDERVHDLPSVDMFVPTADPVREPPIIVVNTVLSLLAVNYPANKLACYVSDDGCSPLTYFSLKEASKFVKIWAPFCKKYNVRVRAPFRYFLNPLVATDDSVFSKDWKMMKIYKVFYYVYFCINMKREYVKLCRKVEDATGDSHWLDADDDFEAFSNTKPNDHSTIVKVLLKLFLKTTVRVFVQFSKVMYILKLIIVVWENKGGVGDEKEVPHLVYISREKRPNYLHHYKTGAMNFLVNDFYLTHLSFFDILIYLKINVNDCRAVSFCYYDKNMMSLIYNFKQLRVSGLMTNAPYMLNVDCDMYANEPDVVRQAMC…
>AtCSLC4-AT3G28180
MAPNSVAVTMEKPDNFSLLEINGSDPSSFPDKRKSISPKQFSWFLLLKAHRLISCLSWLVSSVKKRIAFSAKNINEEEDPKSRGKQMYRFIKACLVISIIALSIEIVAHFKKWNLDLINRPSWEVYGLVEWSYMAWLSFRSDYIAPLVISLSRFCTVLFLIQSLDRLVLCLGCFWIKFKKIEPKLTEESIDLEDPSSFPMVLIQIPMCNEREVYEQSIGAASQLDWPKDRILIQVLDDSDDPNLQLLIKEEVSVWAEKGVNIIYRHRLIRTGYKAGNLKSAMTCDYVKDYEFVTIFDADFTPNPDFLKKTVPHFKGNPELGLVQARWSFVNKDENLLTRLQNINLCFHFEVEQQVNGVFLNFFGFNGTAGVWRIKALEESGGWLERTTVEDMDIAVRAH…
>AtCSLC5-AT4G31590
MAPRLDFSDWWAKDTRKGTPVVVKMENPNYSVVEIDGPDSAFRPVEKSRGKNAKQVTWVLLLKAHRAVGCLTWLATVFWSLLGAIKKRLSFTHPLGSEKLGRDRWLFTAIKLFLAVSLVILGFEIVAYFRGWHYFQSPSLHIPTSTLEIQSLFHLVYVGWLTLRADYIAPPIKALSKFCIVLFLIQSVDRLVLCLGCFWIKYKKIKPRFDEEPFRNDDAEGSGSEYPMVLVQIPMCNEREVYEQSISAVCQLDWPKDRILVQVLDDSNDESIQQLIKAEVAKWSQKGVNIIYRHRLVRTGYKAGNLKSAMSCDYVEAYEYVAIFDADFQPTPDFLKLTVPHFKDNPELGLVQARWTFVNKDENLLTRLQNINLCFHFEVEQQVNGVFLNFFGFNGTAGV…
>AtCSLC6-AT3G07330
MSRSQNEEFQQWWNKQRDRNNHDVLYAGDDEAFLTVEIRTPATVDPDKDRIRTRTVRQLSRLYLLKFKQLASSFLWIGNSFLYLVRTANRRIANDNPPSVSSSARLYRLIKGFLVVVVLLLCFELAAYFKGWHFTPPSVASAEVAVEVVYAWWLEIRASYLAPPLQSLTNVCIVLFLIQSVDRLVLVLGCFWIKLRRIKPVASMEYPTKLVGEGVRLEDYPMVIVQIPMCNEKEVYQQSIGAVCMLDWPRERMLVQVLDDSSELDVQQLIKAEVQKWQQRGVRIVYRHRLIRTGYKAGNLKAAMNCEYVKDYEFVAIFDADFQPPADFLKKTVPHFKGNEELALVQTRWAFVNKDENLLTRLQNINLSFHFEVEQQVNGVFINFFGFNGTAGVWRIKAL…
>AtCSLC8-AT2G24630
MAPRFDFSDLWAKETRRGTPVVVKMENPNYSIVEVEEPDSAFQPMEKSRGKNAKQVTWVLLLKAHKAVGCLTWVATVFWSLLGSVKRRLSFTHPLGSERLGRDGWLFSAIKLFLVASLAILAFELVAYYRGWHYFKNPNLHIPTSKLEIQSLLHLFYVGWLSLRADYIAPPIKALSKFCIVLFLVQSVDRLILCLGCLWIKFKKIKPRIDEEHFRNDDFEGSGSEYPMVLVQIPMCNEREVYEQSISAVCQLDWPKDRLLVQVLDDSDDESIQELIRDEVTKWSQKGVNIIYRHRLVRTGYKAGNLKSAMSCDYVEAYEFVAIFDADFQPNSDFLKLTVPHFKEKPELGLVQARWAFVNKDENLLTRLQNINLCFHFEVEQQVNGVFLNFFGFNGTAGV…
>AtCSLC12-AT4G07960
MAPKFEWWAKGNNNNTRKGTPVVVKMENPNNWSMVELESPSHDDFLVRTHEKSRNKNARQLTWVLLLKAHRAAGCLTSLGSALFALGTAVRRRIAAGRTDIEISSSGVGSLQKQNHTKKSKLFYSCLKVFLWLSLILLGFEIAAYFKGWSFGTSKLQLQFIFNKGFFDWVYTRWVLLRVEYLAPPLQFLANGCIVLFLVQSLDRLILCLGCFWIRFKKIKPVPKPDSISDLESGDNGAFLPMVLVQIPMCNEKEVYQQSIAAVCNLDWPKGKILIQILDDSDDPITQSLIKEEVHKWQKLGARIVYRHRVNREGYKAGNLKSAMNCSYVKDYEFVAIFDADFQPLPDFLKKTIPHFKDNEEIGLVQARWSFVNKEENLLTRLQNINLAFHFEVEQQVNS…
>AtCSLD1-AT2G33100
MASSPPKKTLNSQSSSLSRPPQAVKFGRRTSSGRIVSLSRDDDMDVSGDYSGQNDYINYTVLMPPTPDNQPAGSSGSTSESKGDANRGGGGGDGPKMGNKLERRLSVMKSNNKSMLLRSQTGDFDHNRWLFESKGKYGIGNAFWSEEDDTYDGGVSKSDFLDKPWKPLTRKVQIPAKILSPYRLLIVIRLVIVFFFLWWRITNPNEDAMWLWGLSIVCEIWFAFSWILDILPKLNPINRATDLAALHDKFEQPSPSNPTGRSDLPGVDVFVSTADPEKEPPLVTANTLLSILAVDYPIEKLSAYISDDGGAILTFEAMAEAVRFAEYWVPFCRKHDIEPRNPDSYFSIKKDPTKNKKRQDFVKDRRWIKREYDEFKVRINGLPEQIKKRAEQFNMREEL…
>AtCSLD2-AT5G16910
MASNKHFDKSRSNLSNNSDIQEPGRPPAGHSVKFAQRTSSGRYINYSRDDLDSELGGQDFMSYTVHIPPTPDNQPMDPSISQKVEEQYVANSMFTGGFKSNTRAHLMHKVIETEPNHPQMAGSKGSSCAIPGCDAKVMSDERGQDLLPCECDFKICRDCFIDAVKTGGGICPGCKEPYKNTHLTDQVDENGQQRPMLPGGGGSKMERRLSMVKSTNKSALMRSQTGDFDHNRWLFETTGTYGYGNAFWTKDGDFGSGKDGDGDGDGMGMEAQDLMSRPWRPLTRKLKIPAGVISPYRLLIFIRIVVLALFLTWRVKHQNPDAVWLWGMSVVCELWFALSWLLDQLPKLCPINRATDLQVLKEKFETPTASNPTGKSDLPGFDVFVSTADPEKEPPLVTA…
>AtCSLD3-AT3G03050
MASNNHFMNSRSNLSTNSDAAEAERHQQPVSNSVTFARRTPSGRYVNYSRDDLDSELGSVDLTGYSVHIPPTPDNQPMDPSISQKVEEQYVSNSLFTGGFNSVTRAHLMEKVIDTETSHPQMAGAKGSSCAVPGCDVKVMSDERGQDLLPCECDFKICRDCFMDAVKTGGMCPGCKEPYRNTDLADFADNNKQQRPMLPPPAGGSKMDRRLSLMKSTKSGLMRSQTGDFDHNRWLFETSGTYGFGNAFWTKDGNFGSDKDGNGHGMGPQDLMSRPWRPLTRKLQIPAAVISPYRLLILIRIVVLALFLMWRIKHKNPDAIWLWGMSVVCELWFALSWLLDQLPKLCPINRATDLNVLKEKFETPTPSNPTGKSDLPGLDMFVSTADPEKEPPLVTSNTI…
>AtCSLD4-AT4G38190
MASTPPQTSKKVRNNSGSGQTVKFARRTSSGRYVSLSRDNIELSGELSGDYSNYTVHIPPTPDNQPMATKAEEQYVSNSLFTGGFNSVTRAHLMDKVIDSDVTHPQMAGAKGSSCAMPACDGNVMKDERGKDVMPCECRFKICRDCFMDAQKETGLCPGCKEQYKIGDLDDDTPDYSSGALPLPAPGKDQRGNNNNMSMMKRNQNGEFDHNRWLFETQGTYGYGNAYWPQDEMYGDDMDEGMRGGMVETADKPWRPLSRRIPIPAAIISPYRLLIVIRFVVLCFFLTWRIRNPNEDAIWLWLMSIICELWFGFSWILDQIPKLCPINRSTDLEVLRDKFDMPSPSNPTGRSDLPGIDLFVSTADPEKEPPLVTANTILSILAVDYPVEKVSCYLSDDGG…
>AtCSLD5-AT1G02730
MVKSAASQSPSPVTITVTPCKGSGDRSLGLTSPIPRASVITNQNSPLSSRATRRTSISSGNRRSNGDEGRYCSMSVEDLTAETTNSECVLSYTVHIPPTPDHQTVFASQESEEDEMLKGNSNQKSFLSGTIFTGGFKSVTRGHVIDCSMDRADPEKKSGQICWLKGCDEKVVHGRCECGFRICRDCYFDCITSGGGNCPGCKEPYRDINDDPETEEEDEEDEAKPLPQMGESKLDKRLSVVKSFKAQNQAGDFDHTRWLFETKGTYGYGNAVWPKDGYGIGSGGGGNGYETPPEFGERSKRPLTRKVSVSAAIISPYRLLIALRLVALGLFLTWRVRHPNREAMWLWGMSTTCELWFALSWLLDQLPKLCPVNRLTDLGVLKERFESPNLRNPKGRSDL…
>AtCSLD6-AT1G32180
MMDGESPLRHPRISHVSNSGSDFGSSSDYNKYLVQIPPTPDNNPGPASLSIVLLEIDSNQESVPSVSGDIVSGSSGKDNEPDLTDVRINVGEEEEDDTLLSKISYSLTRVVKISPIIIALYRILIVVRVVSLALFLFWRIRNPNNKALWLWLLSVICELWFAFSWLLDQIPKLFPVNHATDIEALKATFETPNPDNPTGKSDLPGIDVFVSTADAEKEPPLVTANTILSILSVDYPVEKLSVYISDDGGSLVTFEAIAEAASFAKIWVPFCRKHKIEPRNPESYFGLKRDPYKDKVRHDFVRERRYVKRAYDEFKVRVNALPHSIRRRSDAFNSKEEIKALEKWKHWKVKVEEDQIKEPRPALVAPKATWMSDGTHWPGTWAVSGPHHSRGDHASVIQV…
>AtCSLE1-AT1G55850
MVNKDDRIRPVHEADGEPLFETRRRTGRVIAYRFFSASVFVCICLIWFYRIGEIGDNRTVLDRLIWFVMFIVEIWFGLYWVVTQSSRWNPVWRFPFSDRLSRRYGSDLPRLDVFVCTADPVIEPPLLVVNTVLSVTALDYPPEKLAVYLSDDGGSELTFYALTEAAEFAKTWVPFCKKFNVEPTSPAAYLSSKANCLDSAAEEVAKLYREMAARIETAARLGRIPEEARVKYGDGFSQWDADATRRNHGTILQVLVDGREGNTIAIPTLVYLSREKRPQHHHNFKAGAMNALLRVSSKITCGKIILNLDCDMYANNSKSTRDALCILLDEKEGKEIAFVQFPQCFDNVTRNDLYGSMMRVGIDVEFLGLDGNGGPLYIGTGCFHRRDVICGRKYGEEEE…
>AtCSLG1-AT4G24010
METHRKNSVVGNILHTCHPCRRTIPYRIYAIFHTCGIIALMYHHVHSLVTANNTLITCLLLLSDIVLAFMWATTTSLRLNPVHRTECPEKYAAKPEDFPKLDVFICTADPYKEPPMMVVNTALSVMAYEYPSDKISVYVSDDGGSSLTFFALIEAAKFSKQWLPFCKKNNVQDRSPEVYFSSESHSRSDEAENLKMMYEDMKSRVEHVVESGKVETAFITCDQFRGVFDLWTDKFSRHDHPTIIQVLQNSETDMDNTRKYIMPNLIYVSREKSKVSPHHFKAGALNTLLRVSGVMTNSPIILTLDCDMYSNDPATLVRALCYLTDPEIKSGLGYVQFPQKFLGISKNDIYACENKRLFIINMVGFDGLMGPTHVGTGCFFNRRAFYGPPYMLILPEINE…
>AtCSLG2-AT4G24000
MEPQRKHSTALHTCHPCRRTIPYRIYAVFHTCGIIALMYHHVHSIVNANNTLITCLLLLSDIVLAFMWATTTSLRLNPIHRTEYPEKYAAKPEDFPKLDVFICTADPYKEPPMMVVNTALSVMAYEYPSHKISVYVSDDGGSSLTLFALMEAAKFSKHWLPFCKNNNVQDRSPEVYFSSKSHSSSDEAENLKMMYEDMKSRVEHVVESGKVETAFIACDQFSCVFDLWTDKFTRHDHPTIIMVLQHNETEMMPNLIYVSREKSKVSPHHFKAGALNTLLRVSAVMTNSPIILTLDCDMYSNNPTTPLHALCYLSDPKINFDLGFVQFPQKFQGVNKNDIYASELKRPFDINTVGFDGLMGPVHMGTGCFFNRRAFYGPPTTLILPEIETFGPNRIADKP…
>AtCSLG3-AT4G23990
MYQVSLKQFVFLLKIKSTTMEPHRKHSVGDTTLHTCHPCRRTIPYRIYAVFHTCGIIALMYHHVHSLLTANTTLITSLLLLSDIVLAFMWATTTSLRYKPVRRTEYPEKYAAEPEDFPKLDVFICTADPYKEPPMMVVNTALSVMAYEYPSDKISVYVSDDGGSSLTLFALMEAAKFSKHWLPFCKKNNVQDRSPEVYFSSKLRSRSDEAENIKMMYEDMKSRVEHVVESGKVETAFITCDQFRGVFDLWTDKFTRHDHPTIIQVLQNSENDMDDTKKYIMPNLIYVSREKSKVSSHHFKAGALNTLLRVSGVMTNSPIILTLDCDMYSNDPATPVRALCYLTDPKIKTGLGFVQFPQTFQGISKNDIYACAYKRLFEINMIGFDGLMGPNHVGTGCFF…

## Sheet: Table S4
Table S4. The amino acid sequences of OsCSLs.
>OsCSLA1-LOC-Os02g09930
MEVNGGGAAGLPEAWSQVRAPVIVPLLRLAVAVCLTMSVLLFLERMYMAVVISGVKILRRRPDRRYRCDPIPDDDPELGTSAFPVVLIQIPMFNEREVYQLSIGAVCGLSWPSDRLVVQVLDDSTDPVIKEMVRIECERWAHKGVNITYQIRENRKGYKAGALKEGMKHGYVRECEYVAIFDADFQPDPDFLRRTIPFLVHNSDIALVQARWRFVNADECLMTRMQEMSLDYHFTVEQEVSSSVCAFFGFNGTAGVWRVSAVNEAGGWKDRTTVEDMDLAIRASLKGWKFVYLGDVQVKSELPSTFKAFRFQQHRWSCGPANLFRKMLMEIVRNKKVTIWKKIHVIYNFFLIRKIIAHIVTFAFYCLIIPATIFVPEVRIPKWGCVYIPTIITLLNSVG…
>OsCSLA2-LOC-Os10g26630
MASSSSSSLPAAWAAAVRAWAVAPALRAAVWACLAMSAMLVAEAAWMGLASLAAAAARRLRGYGYRWEPMAAPPDVEAPAPAPAEFPMVLVQIPMYNEKEVYKLSIGAACALTWPPDRIIIQVLDDSTDPFVKFSLVQELVELECKEWASKKINIKYEVRNNRKGYKAGALRKGMEHTYAQLCDFVAIFDADFEPESDFLLKTMPYLLHNPKIALVQTRWEFVNYNVCLMTRIQKMSLDYHFKVEQESGSFMHAFFGFNGTAGVWRVSAINQSGGWKDRTTVEDMDLAVRASLKGWEFLYVGDIRVKSELPSTFQAYRHQQHRWTCGAANLFRKMAWEIITNKEVSMWKKYHLLYSFFFVRRAIAPILTFLFYCIVIPLSAMVPEVTIPVWGLVYIPTA…
>OsCSLA3-LOC-Os06g12460
MAMAGADGPTAGAAAAVRWRGGESLLLLLLRWPSSAELVAAWGAARASAVAPALAAASAACLALSAMLLADAVLMAAACFARRRPDRRYRATPLGAGAGADDDDDDEEAGRVAYPMVLVQIPMYNEREVYKLSIGAACGLSWPSDRLIVQVLDDSTDPTVKTWYDRLRKTLVQQAHPAQADMDVHQSTKRKNKELMTRVPILECDSNHGLASIISSYLIAVGLVELECKSWGNKGKNVKYEVRNTRKGYKAGALKEGLLRDYVQQCNYVAIFDADFQPEPDFLLRTIPYLVRNPQIGLVQAHWEFVNTSECLMTRIQKMTLHYHFKVEQEGGSSTFAFFGFNGTAGVWRISALEEAGGWKDRTTVEDMDLAVRAGLKGWKFVYLADVKVKSELPSNLKT…
>OsCSLA4-LOC-Os03g07350
MEGQWGRWRLAAAAAASSSGDQIAAAWAVVRARAVAPVLQFAVWACMAMSVMLVLEVAYMSLVSLVAVKLLRRVPERRYKWEPITTGSGGVGGGDGEDEEAATGGREAAAFPMVLVQIPMYNEKEVYKLSIGAACALTWPPDRIIIQVLDDSTDPAIKDLVELECKDWARKEINIKYEIRDNRKGYKAGALKKGMEHIYTQQCDFVAIFDADFQPESDFLLKTIPFLVHNPKIGLVQTRWEFVNYDVCLMTRIQKMSLDYHFKVEQESGSSMHSFFGFNGTAGVWRVSAINEAGGWKDRTTVEDMDLAVRASLKGWQFLYVGDIRVKSELPSTFKAYRHQQHRWTCGAANLFRKMATEIAKNKGVSVWKKLHLLYSFFFVRRVVAPILTFLFYCVVIPL…
>OsCSLA5-LOC-Os03g26044
MEAGEAAGAVLFLLAAAVSLLAAVSTGALDFTYLVTVVGEGSSTSPGSGGGAWWREAWVGARSRAVAPALQVGVWACMVMSVMLVVEATYNSAVSVAARLVGWRPERWFKWEPLGGGAGAGDEEKGEAAAAAYPMVMVQIPMYNELEVYKLSIGAVCGLKWPKERLIIQVLDDSTDAFIKNLVELECEDWASKGLNIKYATRSGRKGFKAGALKKGMEWDYAKQCEYVAIFDADFQPEPDFLLRTVPFLMHNQNVALVQARWVFVNDRVSLLTRIQKTFLDYHFKAEQEAGSATFAFFSFNGTAGVWRTEAINDAGGWKDRTTVEDMDLAVRATLKGWKFIYLGDLRVKSELPSTYKAYCRQQFRWSCGGANLFRKMIWDVLVAKKVSSLKKIYILYSF…
>OsCSLA6-LOC-Os02g51060
MQGDLALRAGGDRLLVADTVAAVVESLVQAWRQVRMELLVPLLRGAVVACMVMSVIVLAEKVFLGVVSAVVKLLRRRPARLYRCDPVVVEDDDEAGRASFPMVLVQIPMYNEKEVYQLSIGAACRLTWPADRLIVQVLDDSTDAIVKELVRKECERWGKKGINVKYETRKDRAGYKAGNLREGMRRGYVQGCEFVAMLDADFQPPPDFLLKTVPFLVHNPRLALVQTRWEFVNANDCLLTRMQEMSMDYHFKVEQEAGSSLCNFFGYNGTAGVWRRQVIDESGGWEDRTTAEDMDLALRAGLLGWEFVYVGSIKVKSELPSTLKAYRSQQHRWSCGPALLFKKMFWEILAAKKVSFWKKLYMTYDFFIARRIISTFFTFFFFSVLLPMKVFFPEVQIPL…
>OsCSLA7-LOC-Os07g43710
MVEAGEIGGAAVFALAAAAALSAASSLGAVDFRRPLAAVGGGGAFEWDGVVPWLIGVLGGGDEAAAGGVSVGVAAWYEVWVRVRGGVIAPTLQVAVWVCMVMSVMLVVEATFNSAVSLGVKAIGWRPEWRFKWEPLAGADEEKGRGEYPMVMVQIPMYNELEVYKLSIGAACELKWPKDKLIVQVLDDSTDPFIKNLVELECESWASKGVNIKYVTRSSRKGFKAGALKKGMECDYTKQCEYIAIFDADFQPEPNFLLRTVPFLMHNPNVALVQARWAFVNDTTSLLTRVQKMFFDYHFKVEQEAGSATFAFFSFNGTAGVWRTTAINEAGGWKDRTTVEDMDLAVRASLNGWKFIYVGDIRVKSELPSTYGAYCRQQFRWACGGANLFRKIAMDVLVA…
>OsCSLA9-LOC-Os06g42020
MAAAGAVLPEQIAAMWEQVKAPVVVPLLRLSVAACLAMSVMLFVEKVYMSVVLVGVHLFGRRPDRRYRCDPIVAAGADNDDPELADANAAFPMVLIQIPMYNEREVYKLSIGAACGLSWPSDRVIVQVLDDSTDPVIKEMVQVECKRWESKGVRIKYEIRDNRVGYKAGALREGMKHGYVRDCDYVAIFDADFQPDPDFLARTIPFLVHNPDIALVQARWKFVNANECLMTRMQEMSLDYHFKVEQEVGSSTHAFFGFNGTAGVWRISAMNEAGGWKDRTTVEDMDLAVRAGLKGWKFVYLGDLMVKSELPSTFKAFRYQQHRWSCGPANLFRKMLVEIATNKKVTLWKKIYVIYNFFLVRKIIGHIVTFVFYCLVVPATVLIPEVEIPRWGYVYLPSI…
>OsCSLA11-LOC-Os08g33740
MSSSGGGGVAEEVARLWGELPVRVVWAAVAAQWAAAAAAARAAVVVPAVRALVAVSLAMTVMILAEKLFVAAVCLAVRAFRLRPDRRYKWLPIGAAAAAASSEDDEESGLVAAAAAFPMVLVQIPMFNEREVYKLSIGAACSLDWPSDRVVIQVLDDSTDLVVKVFIVIYFTDISSRIIRSTSSLVIKDLVEKECQKWQGKGVNIKYEVRGNRKGYKAGALKEGLKHDYVKECEYIAMFDADFQPESDFLLRTVPFLVHNSEIALVQTRWKFVNANECLLTRFQEMSLDYHFKYEQEAGSSVYSFFGFNGTAGVWRIAAIDDAGGWKDRTTVEDMDLAVRATLQGWKFVYVGDVKVKSELPSTFKAYRFQQHRWSCGPANLFKKMMVEILENKKVSFWN…
KAAVTGILEAGRVNEWVVTEKLGDANKTKPDTNGSDAVKVIDVELTTPLIPKLKKRRTRFWDKYHYSEIFVGICIILSGFYDVLYAKKGYYIFLFIQGLAFLIVGFDYIGVCPP
>OsCSLC1-LOC-Os01g56130
MARWWGGEGRGGSGTPVVVKMESPEWAISEVEAGAAAPGSPAAGGKAGRGKNARQITWVLLLKAHRAAGKLTGAASAALSVAAAARRRVAAGRTDSDDAAAAPPGESPALRARFHGFLRAFLLLSVLLLAVDVAAHAQGWHAVVPDLLAVEGLFAAAYASWLRVRLEYLAPGLQFLANACVVLFLIQSADRLILCLGCLWIKLKGIKPVPKASGGGGGGKGSDDVEAGADEFPMVLVQIPMCNEKEVYQQSIGAVCNLDWPRSNFLVQVLDDSDDAATSALIKEEVEKWQREGVRILYRHRVIRDGYKAGNLKSAMNCSYVKDYEFVVIFDADFQPQADFLKRTVPHFKGNEDVGLVQARWSFVNKDENLLTRLQNINLCFHFEVEQQVNGVFLNFFGF…
>OsCSLC2-LOC-Os09g25900
MAPPGVGVGVAYLWGKGRGGRKGTPVVVTMESPNYSVVEVDGPDAEAELRTAAVAMDKGGGRGRSRSRTARQLTWVLLLRARRAAGRLASFAAAAARRFRRSPADAADELGRGRGRLMYGFIRGFLALSLLALAVELAAYWNGWRLRRPELHVPEAVEIEGWAHSAYISWMSFRADYIRRPIEFLSKACILLFVIQSMDRLVLCLGCFWIKLRKIKPRIEGDPFREGSGYQHPMVLVQIPMCNEKEVYEQSISAACQLDWPREKFLIQVLDDSSDESIQLLIKAEVSKWSHQGVNIVYRHRVLRTGYKAGNLKSAMSCDYVKDYEFVAIFDADFQPTPDFLKKTIPHFEGNPELGLVQARWSFVNKDENLLTRLQNINLCFHFEVEQQVNGVFLNFFGF…
LTAKISSWKKANLILLFFLLRKLILPFYSFTLFCVILPLTMFVPEAELPVWVICYVPVCMSFLNILPSPRSFPFIVPYLLFENTMSVTKFNAMVSGLFKLGSSYEWIVTKKSGRSSESDLSTAAERDTKDLTLPRLQKQISESELIELKMQKERQEKAPLGAKKANKVYKKELALSLLLLTAATRSLLSAQGIHFYFLLFQGVSFLFVGLDLIGEQID
>OsCSLC3-LOC-Os08g15420
MAPPPNTYSESWWGGKEERGTPVVVKMDNPYSLVEIDGPGMAAPSEKARGKNAKQLTWVLLLRAHRAVGCVAWLAAGFWAVLGAVNRRVRRSRDADAEPDAEASGRGRAMLRFLRGFLLLSLAMLAFETVAHLKGWHFPRSAAGLPEKYLRRLPEHLQHLPEHLRRHLPEHLRMPEKEEIEGWLHRAYVAWLAFRIDYIAWAIQKLSGFCIALFMVQSVDRLVLCLGCFWIKLRGIKPVADTSISNDDIEATAGDGGGYFPMVLIQMPMCNEKEVYETSISHVCQIDWPRERMLVQVLDDSDDETCQMLIKAEVTKWSQRGVNIIYRHRLNRTGYKAGNLKSAMSCDYVRDYEFVAIFDADFQPNPDFLKLTVPHFKGNPELGLVQARWSFVNKDENLL…
HFYFLLFQGVTFLAVGLDLIGEQVS
>OsCSLC7-LOC-Os05g43530
MAPSWWGRSGGGGVGNGGGTPVVVKMENPNWSISEVEAAEVAPGSPAGAGKAGRGKNARQITWVLLLKAHRAAGRLTGAASAALAVASAARRRVASGRTDADAAPGESTALRARSYGCIRVSLVLSLLLLAVEVAAYLQGWHLEEVASLLAVDGLFAASYAGWMRLRLDYLAPPLQFLTNACVALFMVQSIDRLVLCLGCFWIRFKGIKPVPQAAAAGKPDVEAGAGDYPMVLVQMPMCNEREVYQQSIGAVCNLDWPKSNFLVQVLDDSDDATTSALIKEEVEKWQREGVRIIYRHRVIRDGYKAGNLKSAMNCSYVKDYEFVVIFDADFQPQADFLKRTVPHFKGKDDVGLVQARWSFVNKDENLLTRLQNVNLCFHFEVEQQVNGAFLNFFGFNGT…
>OsCSLC9-LOC-Os03g56060
MVLVQIPMCNEKEVYQQSIAAVCNLDWPRSNFLVQVLDDSDDPTTQTLIREEVLKWQQNGARIVYRHRVLRDGYKAGNLKSAMSCSYVKDYEFVAIFDADFQPNPDFLKRTVPHFKDNDELGLVQARWSFVNKDENLLTRLQNINLCFHFEVEQQVNGIFLNFFGFNGTAGVWRIKALDDSGGWMERTTVEDMDIAVRAHLRGWKFIFLNDVECQCELPESYEAYRKQQHRWHSGPMQLFRLCLPDIIKCKIVFWKKANLIFLFFLLRKLILPFYSFTLFCIILPMTMFVPEAELPDWVVCYIPALMSLLNILPSPKSFPFIIPYLLFENTMSVTKFNAMISGLFQLGNAYEWVVTKKSGRSSEGDLISLAPKELKHQKTESAPNLDAIAKEQSAPRKD…
>OsCSLC10-LOC-Os07g03260
MAPWSGFWAASRPALAAAAAGGTPVVVKMDNPNWSISEIDADGGEFLAGGRRRGRGKNAKQITWVLLLKAHRAAGCLAWLASAAVALGAAARRRVAAGRTDDADAETPAPRSRLYAFIRASLLLSVFLLAVELAAHANGRGRVLAASVDSFHSSWVRFRAAYVAPPLQLLADACVVLFLVQSADRLVQCLGCLYIHLNRIKPKPISSPAAAAAALPDLEDPDAGDYYPMVLVQIPMCNEKEVYQQSIAAVCNLDWPRSNILVQVLDDSDDPITQSLIKEEVEKWRQNGARIVYRHRVLREGYKAGNLKSAMSCSYVKDYEYVAIFDADFQPYPDFLKRTVPHFKDNEELGLVQARWSFVNKDENLLTRLQNINLCFHFEVEQQVNGIFINFFGFNGTAG…
>OsCSLD1-LOC-Os10g42750
MASKGILKNGGKPPTAPSSAAPTVVFGRRTDSGRFISYSRDDLDSEISSVDFQDYHVHIPMTPDNQPMDPAAGDEQQYVSSSLFTGGFNSVTRAHVMEKQASSARATVSACMVQGCGSKIMRNGRGADILPCECDFKICVDCFTDAVKGGGGVCPGCKEPYKHAEWEEVVSASNHDAINRALSLPHGHGHGPKMERRLSLVKQNGGAPGEFDHNRWLFETKGTYGYGNAIWPEDDGVAGHPKELMSKPWRPLTRKLRIQAAVISPYRLLVLIRLVALGLFLMWRIKHQNEDAIWLWGMSIVCELWFALSWVLDQLPKLCPINRATDLSVLKDKFETPTPSNPTGKSDLPGIDIFVSTADPEKEPVLVTANTILSILAADYPVDKLACYVSDDGGALLTF…
IALEEWWRNEQFWLIGGTSAHLAAVLQGLLKVIAGIEISFTLTSKQLGDDVDDEFAELYAVKWTSLMIPPLTIIMINLVAIAVGFSRTIYSTIPQWSKLLGGVFFSFWVLAHLYPFAKGLMGRRGRTPTIVYVWSGLVAITISLLWIAIKPPSAQANSQLGGSFSFP
>OsCSLD2-LOC-Os06g02180
MASSGGGGLRHSNSSRLSRMSYSGEDGRAQAPGGGGDRPMVTFARRTHSGRYVSYSRDDLDSELGNSGDMSPESGQEFLNYHVTIPATPDNQPMDPAISARVEEQYVSNSLFTGGFNSVTRAHLMDKVIESEASHPQMAGAKGSSCAINGCDAKVMSDERGDDILPCECDFKICADCFADAVKNGGACPGCKDPYKATELDDVVGARPTLSLPPPPGGLPASRMERRLSIMRSQKAMTRSQTGDWDHNRWLFETKGTYGYGNAIWPKENEVDNGGGGGGGGGLGGGDGQPAEFTSKPWRPLTRKLKIPAGVLSPYRLLILIRMAVLGLFLAWRIKHKNEDAMWLWGMSVVCELWFGLSWLLDQLPKLCPVNRATDLAVLKDKFETPTPSNPNGRSDLPG…
>OsCSLD3-LOC-Os08g25710
MSTGPGKKAIRNAGGVGGGAGPSAGGPRGPAGQAVKFARRTSSGRYVSLSREDIDMEGELAADYTNYTVQIPPTPDNQPMLNGAEPASVAMKAEEQYVSNSLFTGGFNSATRAHLMDKVIESSVSHPQMAGAKGSRCAMPACDGSAMRNERGEDVDPCECHFKICRDCYLDAQKDGCICPGCKEHYKIGEYADDDPHDGKLHLPGPGGGGNKSLLARNQNGEFDHNRWLFESSGTYGYGNAFWPKGGMYDDDLDDDVDKLGGDGGGGGGGGPLPEQKPFKPLTRKIPMPTSVISPYRIFIVIRMFVLLFYLTWRIRNPNMEALWLWGMSIVCELWFAFSWLLDMLPKVNPVNRSTDLAVLKEKFETPSPSNPHGRSDLPGLDVFVSTADPEKEPVLTTA…
>OsCSLD4-LOC-Os12g36890
MSRRLSLPAGAPVTVAVSPVRSPGGDAVVRRGSGLTSPVPRHSLGSSTATLQVSPVRRSGGSRYLGASRDGGADESAEFVHYTVHIPPTPDRATASVASEAEAAAEAEEVHRPQRSYISGTIFTGGLNCATRGHVLNFSGEGGATAASRAAASGNMSCKMRGCDMPAFLNGGRPPCDCGFMICKECYAECAAGNCPGCKEAFSAGSDTDESDSVTDDDDDEAVSSSEERDQLPLTSMARKFSVVHSMKVPGAAANGNGKPAEFDHARWLFETKGTYGYGNALWPKDGHAHSGAGFVAADEPPNFGARCRRPLTRKTSVSQAILSPYRLLIAIRLVALGFFLAWRIRHPNPEAVWLWAMSVACEVWFAFSWLLDSLPKLCPVHRAADLAVLAERFESPTA…
>OsCSLD5-LOC-Os06g22980
MSVDYANYTVLMPPTPDNQPSGGAPPAAPSAGGARPGDLPLPPYGSSSSSRLVNRRGGGDDGAKMDRRLSTARVPAPSSNKSLLVRSQTGDFDHNRWLFETKGTYGIGNAYWPQDNVYGDDGGGGAVKMEDLVEKPWKPLSRKVPIPPGILSPYRLLVLVRFVALFLFLVWRVTNPNMDALWLWGISIVCEFWFAFSWLLDQMPKLNPINRAADLAALKEKFESPSPTNPTGRSDLPGLDVFISTADPYKEPTLVTANTLLSILATEYPVEKLFVYISDDGGALLTFESMAEACAFAKVWVPFCRKHSIEPRNPDSYFTQKGDPTKGKKRPDFVKDRRWIKREYDEFKIRVNSLPDLIRRRANALNARERKLARDKQAAGDADALASVKAATWMADGTH…
>OsCSLE1-LOC-Os09g30120
METTAAATAAERRRPLFTTEELGGRAVYRVQAATVAAGILLVLYYRATRVPAAGEGRAAWLGMAAAELWFAVYWVIAQSVRWRPFRRRTFRDRLAERYEQNLPGVDIFVCTADPQSEPPSLVISTILSVMAYNYPSEKISVYLSDDGGSILTFYALWEASIFAKKWLPFCKRYNIEPRSPAAYFSESKVHHNLCIPKEWALIKNLYEEMRERIDTATMSGKIPEEMKLKHKGFDEWNSDFTLKNHQPIVQILIDGKNRNAIDDDRNVLPTMVYVAREKRPQYHHNFKAGALNALIRVSSVISDSPVILNVDCDMYSNNSDSIRDALCFFLDEEMGQKIGFVQYPQIFNNMTQNDIYGNSFNVSYHVEMCGLDSVGGCLYIGTGCFHRREILCGRIFSKD…
>OsCSLE2-LOC-Os02g49332
MAGSGGGVVSGGRQRGPPLFATEKPGRMAMAAYRVSAATVFAGVLLIWLYRATHLPPGGGDGVRRWAWLGMLAAELWFGFYWVLTLSVRWCPVYRRTFKDRLAQSYSEDELPSVDIFVCTADPTAEPPMLVISTVLSVMAYDYLPEKLNIYLSDDAGSVLTFYVLCEASEFAKHWIPFCKKYKVEPRSPAAYFAKVASPPDGCGPKEWFTMKELYKDMTDRVNSVVNSGRIPEVPRCHSRGFSQWNENFTSSDHPSIVQILIDSNKQKAVDIDGNALPTLVYMAREKKPQKQHHFKAGSLNALIRVSSVISNSPIIMNVDCDMYSNNSESIRDALCFFLDEEQGQDIGFVQYPQNFENVVHNDIYGHPINVVNELDHPCLDGWGGMCYYGTGCFHRREA…
>OsCSLE6-LOC-Os09g30130
METTTTERRRLFATEKVGGRAVYRLQAATVAAGILLVLYYRATRVPAAGEGRAAWLGMAAAELWFAVYWVITQSVRWCPVRRRTFKNRLAERYKENLPGVDVFVCTADPHAEPPSLVISTILSVMAYNYPSEKISVYLSDDGGSILTFYALWEASMFAKKWLPFCRRYNIEPRSPAAYFSESEGHHNLCSPKEWSFIKNLYEEMRERIDSAVMSGKIPEEIKLKHKGFDEWNSEMTSKNHQPIVQVLIDGKSQNAVDDDGNVLPTLVYMAREKSPQYHHNFKAGALNALIRVSALISDSPVILNVDCDMYSNNSDSIRDALCFFLDEEMSHKIGFVQYPQNYNNMTKNNIYGNSLNVINHVEMRGLDSAGGCLYIGTGCFHRREILCGKKFSKDYKEDW…
>OsCSLF1-LOC-Os07g36700
MSAAAAVTSWTNGCWSPAATRVNDGGKDDVWVAVDEADVSGARGSDGGGRPPLFQTYKVKGSILHPYRFLILARLIAIVAFFAWRIRHKNRDGAWLWTMSMVGDVWFGFSWVLNQLPKQSPIKRVPDIAALADRHSGDLPGVDVFVTTVDPVDEPILYTVNTILSILAADYPVDRYACYLSDDGGTLVHYEAMVEVAKFAELWVPFCRKHCVEPRSPENYFAMKTQAYKGGVPGELMSDHRRVRREYEEFKVRIDSLSSTIRQRSDVYNAKHAGENATWMADGTHWPGTWFEPADNHQRGKHAGIVQVLLNHPSCKPRLGLAASAENPVDFSGVDVRLPMLVYISREKRPGYNHQKKAGAMNVMLRVSALLSNAPFVINFDGDHYVNNSQAFRAPMCFM…
>OsCSLF2-LOC-Os07g36690
MAATAASTMSAAAAVTRRINAALRVDATSGDVAAGADGQNGRRSPVAKRVNDGGGGKDDVWVAVDEKDVCGARGGDGAARPPLFRTYKVKGSILHPYRFLILLRLIAIVAFFAWRVRHKNRDGVWLWTMSMVGDVWFGFSWVLNQLPKLSPIKRVPDLAALADRHSGDLPGVDVFVTTVDPVDEPILYTVNTILSILAADYPVDRYACYLSDDGGTLVHYEAMVEVAKFAELWVPFCRKHCVEPRSPENYFAMKTQAYKGGVPGELMSDHRRVRREYEEFKVRIDSLSSTIRQRSDVYNAKHAGENATWMADGTHWPGTWFEPADNHQRGKHAGIVQVLLNHPSCKPRLGLAASAENPVDFSGVDVRLPMLVYISREKRPGYNHQKKAGAMNVMLRVSA…
>OsCSLF3-LOC-Os07g36750
MASPASVAGGGEDSNGCSSLIDPLLVSRTSSIGGAERKAAGGGGGGAKGKHWAAADKGERRAAKECGGEDGRRPLLFRSYRVKGSLLHPYRALIFARLIAVLLFFGWRIRHNNSDIMWFWTMSVAGDVWFGFSWLLNQLPKFNPVKTIPDLTALRQYCDLADGSYRLPGIDVFVTTADPIDEPVLYTMNCVLSILAADYPVDRSACYLSDDSGALILYEALVETAKFATLWVPFCRKHCIEPRSPESYFELEAPSYTGSAPEEFKNDSRIVHLEYDEFKVRLEALPETIRKRSDVYNSMKTDQGAPNATWMANGTQWPGTWIEPIENHRKGHHAGIVKVVLDHPIRGHNLSLKDSTGNNLNFNATDVRIPMLVYVSRGKNPNYDHNKKAGALNAQLRAS…
>OsCSLF4-LOC-Os07g36740
MSAAAVTRRINAGGLRVEVTNGNGAAGVYVAAAAAPCSPAAKRVNDGGGKDDVWVAVDEADVSGPSGGDGVRPTLFRTYKVKGSILHPYRFLILVRLIAIVAFFAWRVRHKNRDGAWLWTMSMAGDVWFGFSWALNQLPKLNPIKRVADLAALADRQQHGTSGGGELPGVDVFVTTVDPVDEPILYTVNSILSILAADYPVDRYACYLSDDGGTLVHYEAMVEVAKFAELWVPFCRKHCVEPRAPESYFAMKTQAYRGGVAGELMSDRRRVRREYEEFKVRIDSLFSTIRKRSDAYNRAKDGKDDGENATWMADGTHWPGTWFEPAENHRKGQHAGIVQVLLNHPTSKPRFGVAASVDNPLDFSGVDVRLPMLVYISREKRPGYNHQKKAGAMNALLRV…
>OsCSLF6-LOC-Os08g06380
MAPAVAGGGGRRNNEGVNGNAAAPACVCGFPVCACAGAAAVASAASSADMDIVAAGQIGAVNDESWVAVDLSDSDDAPAAGDVQGALDDRPVFRTEKIKGVLLHPYRVLIFVRLIAFTLFVIWRIEHKNPDAMWLWVTSIAGEFWFGFSWLLDQLPKLNPINRVPDLAVLRRRFDHADGTSSLPGLDIFVTTADPIKEPILSTANSILSILAADYPVDRNTCYLSDDSGMLLTYEAMAEAAKFATLWVPFCRKHAIEPRGPESYFELKSHPYMGRAQEEFVNDRRRVRKEYDDFKARINGLEHDIKQRSDSYNAAAGVKDGEPRATWMADGSQWEGTWIEQSENHRKGDHAGIVLVLLNHPSHARQLGPPASADNPLDFSGVDVRLPMLVYVAREKRPG…
>OsCSLF7-LOC-Os10g20260
MPPSAGLATESLPAATCPAKKDAYAAAASPESETKLAAGDERAPLVRTTRISTTTIKLYRLTIFVRIAIFVLFFKWRITYAARAISSTDAGGIGMSKAATFWTASIAGELWFAFMWVLDQLPKTMPVRRAVDVTALNDDTLLPAMDVFVTTADPDKEPPLATANTVLSILAAGYPAGKVTCYVSDDAGAEVTRGAVVEAARFAALWVPFCRKHGVEPRNPEAYFNGGEGGGGGGKARVVARGSYKGRAWPELVRDRRRVRREYEEMRLRIDALQAADARRRRCGAADDHAGVVQVLIDSAGSAPQLGVADGSKLIDLASVDVRLPALVYVCREKRRGRAHHRKAGAMNALLRASAVLSNAPFILNLDCDHYVNNSQALRAGICFMIERRGGGAEDAGDV…
>OsCSLF8-LOC-Os07g36630
MAANGGGGGAGGCSNGGGGGAVNGAAANGGGGGGGGSKGATTRRAKVSPMDRYWVPTDEKEMAAAVADGGEDGRRPLLFRTFTVRGILLHPYRLLTLVRLVAIVLFFIWRIRHPYADGMFFWWISVIGDFWFGVSWLLNQVAKLKPIRRVPDLNLLQQQFDLPDGNSNLPGLDVFINTVDPINEPMIYTMNAILSILAADYPVDKHACYLSDDGGSIIHYDGLLETAKFAALWVPFCRKHSIEPRAPESYFAVKSRPYAGSAPEDFLSDHRYMRREYDEFKVRLDALFTVIPKRSDAYNQAHAEEGVKATWMADGTEWPGTWIDPSENHKKGNHAGIVQVMLNHPSNQPQLGLPASTDSPVDFSNVDVRLPMLVYIAREKRPGYDHQKKAGAMNVQLRV…
>OsCSLF9-LOC-Os07g36610
MALSPAAAGRTGRNNNNDAGLADPLLPAGGGGGGGKDKYWVPADEEEEICRGEDGGRPPAPPLLYRTFKVSGVLLHPYRLLTLVRLIAVVLFLAWRLKHRDSDAMWLWWISIAGDFWFGVTWLLNQASKLNPVKRVPDLSLLRRRFDDGGLPGIDVFINTVDPVDEPMLYTMNSILSILATDYPADRHAAYLSDDGASLAHYEGLIETARFAALWVPFCRKHRVEPRAPESYFAAKAAPYAGPALPEEFFGDRRLVRREYEEFKARLDALFTDIPQRSEASVGNANTKGAKATLMADGTPWPGTWTEPAENHKKGQHAGIVKVMLSHPGEEPQLGMPASSGHPLDFSAVDVRLPILVYIAREKRPGYDHQKKAGAMNAQLRVSALLSNAPFIFNFDGDH…
>OsCSLH1-LOC-Os10g20090
MEAAARGNKKLQERVPIRRTAWRLADLAILFLLLALLLHRVLHDSGAPWRRAALACEAWFTFMWLLNVNAKWSPVRFDTFPENLAERIDELPAVDMFVTTADPVLEPPLVTVNTVLSLLALDYPAAGEKLACYVSDDGCSPLTCYALREAARFARTWVPFCRRHGVAVRAPFRYFSSTPEFGPADGKFLEDWTFMKSEYEKLVHRIEDADEPSLLRHGGGEFAEFLDVERGNHPTIIKVLWDNNRSRTGDGFPRLIYVSREKSPNLHHHYKAGAMNALTRVSALMTNAPFMLNLDCDMFVNNPRVVLHAMCLLLGFDDEISCAFVQTPQKFYGALKDDPFGNQLEVSLMKVGRGIAGLQGIFYCGTGCFHRRKVIYGMRTGREGTTGYSSNKELHSKFG…
>OsCSLH2-LOC-Os04g35020
MAVVAAAAATGSTTRSGGGGGEGTRSGRKKPPPPPLQERVPLGRRAAWAWRLAGLAVLLLLLALLALRLLRHHGGAGGDGGVWRVALVCEAWFAALCALNVSAKWSPVRFVTRPENLVAEGRTPSTTAAEYGELPAVDMLVTTADPALEPPLVTVNTVLSLLALDYPRAGERLACYVSDDGCSPLTCHALREAAGFAAAWVPFCRRYGVAVRAPFRYFSSSSSPESGGPADRKFLDDWTFMKDEYDKLVRRIKNTDERSLLRHGGGEFFAEFLNVERRNHPTIVKTRVSAVMTNAPIMLNMDCDMFVNNPQAVLHAMCLLLGFDDEASSGFVQAPQRFYDALKDDPFGNQMECFFKRFISGVQGVQGAFYAGTGCFHRRKAVYGVPPNFNGAEREDTIG…
>OsCSLH3-LOC-Os04g35030
MAAASGEKEEEEKKLQERAPIRRTAWMLANFVVLFLLLALLVRRATAADAEERGVGGAAWRVAFACEAWFAFVWLLNMNAKWSPARFDTYPENLAGRCGAAHRPRKSSCISGHLDLMRRQCALMQDRRAAGGRHVRDDGGPGARAAGGDGEQGALAARRRLLPGRRRRRRRRRLACYVSDDGCSPVTYYALREAAGFARTWVPFCRRHGVAVRAPFRYFASAPEFGPADRKFLDDWTFMKSEYDKLVRRIEDADETTLLRQGGGEFAEFMDAKRTNHRAIVKVIWDNNSKNRIGEEGGFPHLIYVSREKSPGHHHHYKAGAMNALTRVSAVMTNAPIMLNVDCDMFANDPQVVLHAMCLLLGFDDEISSGFVQVPQSFYGDLKDDPFGNKLEVIYKKLL…

## Sheet: Table S5
Table S5. The amino scid sequences of NnCSLs.
>NnCSLD2-Nn1g00223.6
MASKSFKASRSNLSQSSDDFDARQGRRPFTPVVTFGRRTSSGRYVSYSREDLDSELGSGE
YTNYTVHIPPTPDNQPMEISMDPSISQKVEEQYVSNSIFTGGFNTVTRAHLMDKVIDSEA
SHPQMAGAKGSSCAIPGCDGKVMSDERGVDILPCECDFKICRDCYIDAVKMGGGICPGCK
DPYKETNLDEIAMDNGGSIPQLPPPPGMSRMERRLSLMKSTKSVLMRSQTTDFDHNRWLF
ETKGTYGYGNAIWPQDGGFGNEKDDEVAQPSELMNKPWRPLTRKLKIPAAILSPYRLLIF
VRMAALGLFLAWRIRHPNSEAIWLWGMSVVCEIWFAFSWLLDQLPKFFPVNRSTDLAILK
DKFETPSPNNPTGISDLPGTDVFVSTADPEKEPPLVTANTILSILAADYPVEKLACYVSD
DGGALLTFEAMAEAASFANLWVPFCRKHNIEPRNPESYFNQKRDPYKNKVRSDFVKDRRR
VKREYDEFKVRINGLPDAIRRRSDAYHAREEIKAMKLQRQNAGDEPVESVKIPKATWMAD
GTHWPGTWLVPASEHSKGDHAGIIQVMLKPPSDEPLKGTTADDTKLLDFTDVDIRLPLFV
YVSREKRPGYDHNKKAGAMNALVRASAIMSNGPFILNLDCDHYIYNSQAMREGMCFMMDR
GGDRICYVQFPQRFEGIDPSDRYANNNTVFFDVNMRALDGLQGPVYVGTGCLFRRIALYG
FDPPRSKEHPGCCSCCFARRKRVVSSIPEEHQALRMGDDDDDMNMSFFPKKFGNSNFLID
SIPVAEYQGRPLADHPAVKYGRKPGALTIPRELLDASTVAEAISVISCWYEDKTEWGQRV
GWIYGSVTEDVVTGYRMHNRGWKSVYCVTKRDAFRGTAPINLTDRLHQVLRWATGSVEIF
FSRNNAIFASSKMKFLQRIAYLNVGIYPFTSIFLIVYCFLPALSLFSGQFIVQSLNVTFL
VYLLLITLTLCMLAILEIRWSGIELEEWWRNEQFWLIGGTSAHLAAVLQGLLKVIAGIEI
SFTLTSKSAGEDEDDEFADLYIVKWTSLMIPPITIMMTNLIAIAVGVSRTIYSTLPQWSR
LLGGVFFSFWVLVHLYPFAKGLMGRRGRTPTIVFVWSGLIAITISLLWVAINPPSNSTEI
GGSFQFP
>NnCSLG1-Nn1g00277.23
CQQTKMKRSGSNQNQSCVHSSTPISPPPPLPLHSFEVLRRTPLNRAFALVYATAISALLY
RHTLSLLSGSATTFFSFSLVSFSLLLSDAVLAFMWVTEQAFRMRPVRRKVFIENLSRVVD
EKNFPALDVFICTADPFKEPPLRAINTALSVMAYDYPTDKVSVYVSDDGGSQLTLFSLME
AAKFATHWLPFCKEFRIEERCPDAYFRSTHSCAQTEKMKIMYGMMKEKIESVMERRGGFV
NDFISSDHHRQAFNKWTPGFTRQDHPTVIEVLLDSGTDKDVTGRAMPNLVYVSREKSSSW
PHHFKAGALNVLLRVSETMSNAPVVLTLDCDMYSNDPRTPLRVLCHLFDPVVAPKLAYIQ
FPQRFHGIDKHDIYGNEQKHLFQLNPMGSDGSAGPNYVGSGCFFRRRSLFGGPFSFLSSG
VLQLQAKPIMSATPSALSHHVASCTFEHATDWGYKMGFRYGSLVEDYYTGYRLQCEGWKS
VFCNPNRAAFLGDVPLNLTDALTQNRRWCVGLLEVGFSRYNPITFGIRSMGLLMALNYAH
YAYWPIWSIPITIYAIVPQLALINGLSIFPTMWDPWFYLYWFLFLGAYGQDAIEFTLAGS
TIQRWWNDQRMWLIRGVSSYLFGSMDYILKRIGFSSLGFNVTSKVVDDEQSKRYEQGIFE
FGVASPLFVPLTAIAILNLIAFVVGFAKLISSDGMLGQMLVQLFISGFGVVNSWPIYEAI
FWRTDGGKMPAKITTTSILLLLVLLLVAYIMF
>NnCSLG2-Nn1g02670.1
MENFPLHVGHVRQLQAAINRVHTLIHFTLLLALLYYRASVLLFDSSKSNLATPVPMLAWA
LISASELQLSFLWLLRQAYRWRPVSRTVFSGRLPPDDKLPAIDVFICIADPKKEPTVEVM
DTVVSAMSLEYPPEKLTVYLSDDAGSPLTLYAIREASSFARSWLPFCSKHGIETRFPGAY
FSASAHEKESLLLRSKEFIEEREAIKVIQNEVSDAVGQEQANKMPLLVYVSREKRQNYHH
NFKAGALNVLLRVSGIISNAPCILVLDCDMYCNDPTSAKQAMCFYLDPRSSKRLAFVQFP
QIFHNISNNDIYDSQLRSIFTTRWRGADGLQGPILSGTGFYIRREALYGTSRQKTDNDLL
QLRKCFGPPNLFIASLKQNYKRNFVNGDASVESPQEAQLLASCSYERNTEWGEKASSATV
SLNDNMVQNIRWGCGLLEVGLSRFCPLIYGSSRMSILQSMCYAFLAFRSLYSLPILCYAT
IPQLCLFNGISLYPKVSSPWFAIFAIVYVSILSQHLSEVLFEAGSLRMWWNELRIWMIKS
VTAYFFACLDVLMKLIGLKKANFIVTSKVVDEAQVERYKMGVFSFEGDPFFLVILVTLVT
LNMVSFTAGLGRMISTNKYDDIFGHVFLSFFILRISYPIIEGMILRRDNGRVPVSVTLIS
VAISMVILSLGCILLMY
>NnCSLH1-Nn1g03452.7
HRSPNNEVSQELATLFYGHGQSHLSSPPTENPSQEHSAESQDLIIFLLLLSLLLYRFLTL
RNHGVPWLLAFLCESWFTFIWVLNMNIKWNQFEYRTYPERLLQRGVELLPPVDIFVTTAD
PVLEPPIITVNTVLSLLALDYPANKLACYISDDGASPLTFFALVEASKFAKLWVPFCKKY
DIRVRAPSVYFSGKPEASPVDLSSDFGGDWKRMKIEYEQLKQRIEEVVESPIPCDLAGEF
AAFSKIDRRNHPSIVKVIWENKGNLPDGLPHLVYVSREKRPKHPHHNKAGAMNVLTRVSG
VMTNSPFMLNVDCDMFANDPQTVLHAVCLLFGFQQEKESAYVQFPQAFYGTLKDDPFGNQ
LVVLQEFAGRGIAGIQGPLYAGTGCFHRRKVIYGLSPDEADINLGRKLSRLLLNVEFMKS
ASEILAGVKEKMDDPPALDDSTTLEAAIQVASCGYERDTYWGTKVGWVYGSTTEDVLTGL
KIHSKGWNSVYMTPDPPAFLGSAPSGGPACMTQQKRWATGLFEVLFNNYSPILPFRTTRL
MFRQRLAYLYLNVWSIRSVPELCYALLPSYAIFANKQFLPTVSEAAFFLPVALFITFNLY
TLSEFLRCGLTIRAWWNNQRMARIISATAWLFGLLGVILKLLGLSETTFEITRKDQDTPN
DSDTEVDAGVFTFDESPIFVPGTALLLVHMTALAVGLLRVQSWLNINGSAGYGLGEIICS
IWVVLSFLPFLKGLFRKGIYGIPTSTIYKSAALALLFVHLSLGASKN
>NnCSLH2-Nn1g07221.3
MANLISLPLQERIPRNNILQRATDIIIFFLFLSLLSYRFLTLSNHGVAWLLAFLCESWFT
LCWVLTINSNWNPVEYRTYPERLLQRVGEVPSVDMFVTTADPLLEPPIITVNTVLSLLAV
DYPAHKLACYVSDDGASLLTFYSLVEASKFAKLWVPFCKKYSIRVRAPFVYFSTEIDESL
DLSPDFRDEWKTMKNEYKQLRRRIEEAVQKNYIAGDLTGDFAAFSKIDPKNHPSIVKVIW
ENKENLPDGLPHLIYVSREKRPVHPHHFKAGAMNVLTRVSGVMTNSPFILNVDCDMFVNN
PQTILHAMCLLLGFEQEKESGFVQFPQIFYRSLKDDPFGNNQFIVFWKFIMPGIVGIQGP
FYGGTGCFHRRKVIYGLSPDEATIQGAMETTFGNSVHFMKSVPQILSGIKDKTDCQPADL
SSTEEAANEVASCVYEYNTSWGERVGWVYGSATEDVLTGLRIHSKGWRSGYCTPDPPAFL
GDTPSGGPAILTQQKRWATGLLEILVSNYNPILGVIKGKLLIRQCLVYLSVIIWPLRALP
ELCYALLPPYCILTTTYFLPTLSDVCEASRRVTPPGLLAFTPAASHDGKRIVVVTWQREN
NFRHIEIFDLEIEDSIVLHLEPITSPVTELRMLQLNGSFPSCSPNGDLIAFNHDSIILHL
ELVTMTSCSPDDKFVVRQVYVARAEGSIEADKERINLVL
>NnCSLE1-Nn1g07535.2
MEKDDYIPLFETQEAKGRMAYRLSMFLCICLVFWYIVSYLPGEGEEGRWAWIGLVGAELW
FSLYWVFTQSVRWNRIYQRTAGDVDIFVCTADPTVEPPVMVMNTVLSLMAYDYPPEKLSV
YLSDDEASHFSKLWLPFCKKFRVEPRSPAAYFSTNSEPLDPHPIRAKEWSSVKHKGFPEW
GLGSNDHHTFLQILIDGRDSNSVDMEGSPLPTMVYMAREKRPQHHHNFKDGAMNALLRVS
SKISEGQIILNVDCDMYSNDSQSMRDALCFFMDEKKGNEIAYVQYPQSFNNITKNYIYGS
SIRQIYEVDRIFVNFFISWFGWLWGPLYIGTGCFHRRDALCGKKYNGNNPTKTLMEEKKA
ENDRKVEESISELEERLKMGLKYGCPVEDVITGLSIQCRGWKSVYFSPARKGFLGVAPTT
LPQSLVQHKRWSEGDFQILLSKYSPLLFGHGKIKAGLQMGYYIYCLWAPNCLATLYYVAI
PSLYLFKGISLFPQISNAWSIPFAYLIIAMYTYSLGEFLCFGGTFQGWWNDQRMWMFKRT
ISYLFAFTDTLSKVVGVTKSAFVITSKVSDQDVAQRYEQEIMEFGSSSPMFSIIATLALL
NLFSLFGGIKRVVMQMEADVFQQLGMQIFLCGFIVVINQPVYQALFLRKDKGGMPRALTF
ISVISALLACVISLL
>NnCSLE2-Nn1g07538.2
MSSSREGGGNEKVGLFETRKPKGRLTYKLFASTIFVGICLIWVYRIWYIPRAGEPGRWVW
IGLFVAELWFGFYWVITQSVRWNVIFRYPFKERLSQRYGDKMPAVDIFVCTADPTIEPPI
MIANTVLSVMAYDYPPEKLSVYLSDDGGSDLTFYALFEASRFARHWIPFCNKFQVEPRSP
AVYFPASSSSDKEWLSVKMLYEDMRNRIETAVELGRIPEEIKGQHKGFWEWKSRVSKRDH
HTILQILIDGRDSSNPTAVDIEGHALPTLVYLAREKRPQFPHNFKAGAMNALIRVSSEIT
NGQIILNVDCDMYSNDPEALRDALCFFMDEENGDEIAYVQFPQYYDNIINNDIYGNISPV
INKLELAGADGYGGSLYCGSGCFHRREALSGKKYNKGYKVDWNKEIIRKMDKTHKSVCEL
EESSKVLANCTYENGTQWGKEVSLSLCLSLSCVCVCVAQRSYLLYFVGLQMGLIYGCPAE
DVITGLTIQCRGWKSVLYNPEKRGFLGVAPITLDQSLVQFKRWAEGMFQIAVSKYCPFWY
GLGKIKIGLQMAYCVYCLWAPNSFPTLYYVVVTPVSLLEGISLFPQMSSLWFVPFAFVFI
GKNVGGLVEAVCCGQSSRQWWNLQRMVLIRRTTSFLFGFTDTIVKKLGFSQTAFVITAKV
ADQDVSKRYEQGLLEFGTSSPMFTILATVALLNLFSLVWALKRVALDMELKAVEQLVSQI
VLCGLVVLINIPVYQALFIRKDKGRMPTSVTVASTVWLLCFVSCPCIN
>NnCSLC1-Nn1g08101.3
MSPPPNYEFQEWWNKEKERNHGLFLDKSENPNWSAVEIGSPTGDADSTAVEKERSRNARQ
LSWVCLLKFQQAANCLAWLTNGFLYVLRTANRRVISSSSLSNSNSDSPSRSESRLYRVIK
IFLVLVILLLLFELVAYFKGWHFSPPSIASAEVLGLVELVYANWLFVRANYLAPPLQLLT
NVCIVLFLIQSLDRVILMLGCFWIKFRRIKPVAAMEYSGDTENGIAEDYPMALIQIPMCN
EREVYQQSIAAACIQDWPRNRMLVQVLDDSDDLDVQLLIKNEVQKWQQKGVRIVYRHRLI
RTGYKAGNLKSAMSCDYVKDYEFVAIFDADFQPGSDFLKKTIPHFKGNDDLALVQTRWTF
VNKDENLLTRLQNINLSFHFEVEQQVNGVFINFFGFNGTAGVWRIKALEESGGWMERTTV
EDMDIAVRAHLNGWKFIYLNDVKCLCELPESYEAYKKQQHRWHSGPMQLFRMCFFDILRS
KVSWAKKANLIFLFFLLRKLILPLYSFTLFCIILPLTMFLPEAELPAWVVCYVPGIMSVL
NILPAPRSFPFIVPYLLFENTMSVTKFHAMISGLFRLGSSYEWIVTKKLGRSSEADLVAF
VEKESNEVERAGLLRASSESDLAELNKLEKTKKTTNKRRNRLYRKELALAFILLSASLRS
LLSAQGIHFYFLLFQGITFLVVGLDLIGEQVS
>NnCSLD5-Nn2g12438.4
MEDEQNKQKHLAEAMLHGKMSYGRGPDDDDNVQYPPVIAGAKSRPVSGEFPISGHGYGDQ
MLSSSLHKRIHPYPSDDPGNMKWDDKKEGSWKERMDDWKLRQQGNIGPDPDDAVDPDMPM
TDEARQPLSRKVPIASSLVNPYRMIIVIRLVVLAFFLRYRILNPVHDAIGLWLTSVICEI
WFAISWILDQFPKWFPIDRETYLDRLSLRYEREGEPSMLSAVDIFVSTVDPLKEPPLVTG
NTVLSILAMNYPVDKISCYVSDDGASMLTFESLSETAEFARKWVPFCKKFSIEPRAPEMY
FSLKMDYLKDKIQPTFVKERRAMKREYEEFKVRINALVAKAMKVPPTGWIMQDGTPWPGN
NTKDHPGMIQVFLGHSGGLDTEGNELPRLVYVSREKRPGFQHHKKAGAMNALIRVSAVLT
NAPFMLNLDCDHYINNSKAVREAMCFLMDPQIGRKVCYVQFPQRFDGIDKHDRYANRNTV
FFDINMKGLDGLQGPVYVGTGCVFRRQALYGYEPPKGPKRPKMVSCDCCPCFGRRKKLHK
YEAEQGTDDDKELLMSQMNFEKKFGQSATFVTSTLMEQGGVPPSSSPAALLKEAIHVISC
GYEDKTEWGTELGWIYGSITEDILTGFKMHCRGWRSIYCMPKRPAFKGSAPINLSDRLNQ
VLRWALGSVEIFFSRHSPLWYGYKGGHLHWLERFAYVNTTVYPFTSLPLLAYCTLPAVCL
LTGKFIMPTISTFASLFFIALFISIFATGILEMRWSGVSIEEWWRNEQFWVIGGVSAHLF
AVVQGLLKILAGIDTNFTVTSKASDDEEFGELYAFKWTTLLIPPTTLLIINLVGVVAGIS
DAINNGYQSWGPLFGKLFFAFWVIVHLYPFLKGLMGRQNRTPTIVVIWSVLLASIFSLLW
VRIDPFVLKSKGPDTKQCGINC
>NnCSLC2-Nn2g12599.4
MAPTLDFSAWWVKETRKGTPVVVTMENPNYSVLEIDGPDAAFRPVDKDRGKNAKQFTWVL
LLKAHRAAGCVAWLANVLWALLGTIKKRLIFGQGVAIESEKLDKGRMLFRFIRGFLALSL
AVLAFEVIAHFNGWHYLRNSNLHIPQTSEIQGWLHIVYVSWLEFRAEYIAPPIQALSSFC
VILFIIQSLDRMVLCLGCFWIKYKKIKPRIEGDLFKSEDMEGSSYDYPMVLVQIPMCNER
EVYEQSITAVCQLDWPKERLLIQVLDDSDDENIRWLIKGEVSKWSQRGINIIYRHRLVRT
GYKAGNLKSAMSCDYVKGYEFVAIFDADFQPNPDFLKQTVPHFKDNPELGLVQARWAFVN
KDENLLTRLQNINLCFHFEVEQQVNGVFLNFFGFNGTAGVWRIKTLEESGGWLERTTVED
MDIAVRAHLNGWKFIFLNDVKVLCEVPESFEAYRKQQHRWHSGPMHLFRLCLPAIITSKI
SALKKANLIFLFFLLRKLILPFYSFTLFCIILPLTMFVPEAELPVWVICYIPAFMSFLNI
LPAPKSFPFIIPYLLFENTMSVTKFNAMISGLFKLGSSYEWVVTKKAGRASESDLLAAAE
RESKSISLPQLHRGASESELSELNRLKEQQEAPPPLPRKKINKIYRKELALAFLLLTASI
RSLLSAQGIHFYFLLFQGITFLLVGLDLIGEQMS
>NnCSLD4-Nn2g12702.1
MESLGRNPSKKAIRSPAGPGAQSSRNQNGQAIKFARRTSSGRYINLSREDLDMSGEISGD
YMNYTVHIPPTPDNQPMDTSVAVKAEEQYVSNSLFTGGFNSVTRAHLMDKVIDSEVTHPQ
MAGAKGSACAMPACDGKVMRDERGNDVTPCECRFKICRDCYLDAQKSTGLCPGCKEPYRV
GDFDDDPPDTSSRALTLPAPDNMDPKMSMVKSTNKSLLMRNQTGDFDHNRWLFETKGTYG
YGNAFWPNKDSDDDGEGLEGGMVETDDKPWRPLSRKLPIPAAIISPYRLLIAVRFVVLCL
FLHWRVTHPNEEALWLWGISIVCEIWFAFSWILDQVPKLFPVNRSTDLSLLRDKFDMPSP
SNPTGRSDLPGVDMFVSTADPEKEPPLVTANTILSILAADYPVEKLSCYVSDDGGALLTF
EAMAEAASFADLWVPFCRKHDIEPRNPDTYFSLKGDPTKNKRRSDFVRDRRRIKREYDEF
KVRINGLPDSIRRRSDAFNAREEMKMLKHMRESGADPLEPIKVQKATWMADGTHWPGTWA
VPSRDHAKGDHAGILQVMLKPPSSEPLIGGAEDKIIDFTDVDIRLPMFVYVSREKRPGYD
HNKKAGAMNALVRASAVLSNGPFILNLDCDHYIYNCQAIREGMCFMMDRGGEDICYIQFP
QRFEGIDPSDRYANNNTVFFDGNMRALDGVQGPFYVGTGCMFRRFALYGFDPPQADKVVH
KPNAEAYVLKPSDFDPDLDVEQLPKRFGNSKILAESIPIAEFQGRPLADHPAIKYGRPPG
VLRGPRPPLDSAIVAEAVSVISCWYEDKTEWGDRVGWIYGSVTEDVVTGYRMHNRGWRSV
YCITKRDAFRGSAPINLTDRLHQVLRWATGSVEIFFSRNNAFLAKSRLKFLQRLSYINVG
VYPFTSMFLIMYCFLPALSLFSGHFIVQTLNVAFLVYLLIITICLISLAILEVKWSGIGL
EEWWRNEQFWLISGTSAHLAAVIQGLLKVMAGIEISFTLTSKAVEDSDDIYAELYLVKWT
SLMIPPITIAMVNIIAMFTAFARTVYSTTPQWNKFVGGAFFSFWVLAHLYPFAKGLMGRR
RKTPTIVFVWSGLIAITLSLLWMALTPPTVGGTAPADGGGGFQFP
>NnCSLA1-Nn2g13982.31
MDRLPAVNLLPEAFPRDDLAGQLGFIWQQIKTPLIVPLLKLAVGLCLVFAVLLFMERVYM
GIVITYVKWFGRKPEKRYKWEPIKDDPELGNSVYPMVLVQIPMYNEKEVYQLSIGAACGL
SWPSDRIIIQVLDDSTDPTIKSMVELECHRWASKGINIKYEIRENRVGYKAGALKEGLKR
SYSKQCDYVVIFDADFQPEPDFLWRSIPFLVHNPDIALVQARWVFVNADECMMTRMQEMS
LDYHFTVEQEVGSSTYAFFGFNGTAGIWRIAAIEAAGGWKDRTTVEDMDLAVRASLKGWK
FLYVGDLQVKSELPSTFNAFRHQQDRWSCGPANLFRKMAMEIIRNKNVTTFKKFYVIYSF
FLVRKIIAHIITFVFYCIVLPLTVLIPEVEVPKWGSIYMPCIITLLNSVGTPRSVHLLFF
WVLFENVMALHRSKATIAGSGGKANVGLSEKLGSKTTIPRHPKSLD.SGHLDCPPLCPAT
ILSMGRQLFIFLSLQAITFFIGGLATWAPSSPLSGVCVGWISRIGTILFGICHTISLLFS
LLRQTYI
>NnCSLC3-Nn3g16967.1
MAPCSLVVTMENPNSFSVMEIDGRSSSVFPEKAKAKNTKQFTWVLLLRAHRAASRLCWLA
TTFWIKLATANKRIVFLRRTEEPKNRGRLLRFIRAFLAVSVAALLLELFAYLNGWDLGLI
QSLEVQGIVHWSYLAWLSFRADYIAPLVMALSKFCILLFMVQSLDRLLLCIGCFWIKYNK
LKPTVEVDAFGIEDPSGFPMVLVQIPMCNEREVYAQSISAACQLDWPRDRLLIQVLDDSD
EESVQLLIKEEVNSWNQKGVKIVYRHRFIRTGYKAGNLKSAMACDYIKNYEFVAIFDADF
QPNPDFLKQTIPHFKGNPELGLVQARWCFVNKDENLLTRLQNINLCFHFEVEQQVNGLFL
NFFGFNGTAGVWRIKALVDSGGWLERTTVEDMDIAVRAHLNGWKFIFLNDVKVLCELPES
YEAYKKQQHRWHSGPMQLFRLCLPSIITSKISIGKKANLIFLFFLLRKLILPFYSFTLFC
IILPLTMFIPEAELPTWVICYVPIFMSFLNILPAPKSFPFIVPYLLFENTMSVTKFSAMV
SGLFQLGSAYEWVVTKKTGRSSESDLLAVAEKELQTLNQKHLQRRASESGLTLLNKLKET
NKVPLASKRNKLYRKELALAFLLLTASARSLLSAHGVHFYFLLFQGLSFLVVGLDLIGEQ
VS
>NnCSLD3-Nn3g19380.2
MASKSFKASRSNLSVSSDVPDSQQSKPPLPPSVTFSRRTSSGRYVSYSRDDLDNELGNGE
YMNYTVHMPPTPDNQPMEVSMDPSISQKVEEQYVSNSLFTGGFNSVTRAHLMDKVIDSEA
SHPQMAGAKGSSCAIPGCDGKVMSDERGVDILPCECDFKICRDCYLDAVKTGDGICPGCK
DPYKETNQEDMALDNGRPLPQLPPPAGMSRMERRLSLMKSTKSMLMRSQTGDFDHNRWLF
ETKGTYGYGNAIWPQDGGGFENGKDNDITQPSELVNKPWKPLTRKVKIPTAIISPYRLLI
FIRMAALGLFLAWRVSHPNNDAMWLWGMSVVCEIWFAFSWLLDQLPKFCPVNRSTDLAVL
REKFEMPSPNNPTGKSDLPGIDVFVSTADPEKEPPLVTANTILSILAADYPVEKLACYVS
DDGGALLTFEAMAEAASFANLWVPFCRKHAIEPRNPETYFNLKRDPYKNKVRPDFVKDYR
RVKREYDEFKVRINALPDSIRRRSDAYNAREEIKAMKIQRQNAGDEPVESVKVPKATWMA
DGTHWPGTWLLHASEHSRGDHAGIIQVMLKPPSDEPLHGTAADDTKVVDFTDVDIRLPLL
VYVSREKRPGYDHNKKAGAMNALVRASAIMSNGPFILNLDCDHYIYNSQAMREGMCFMMD
RGGDRICYVQFPQRFEGIDPSDRYANHNTVFFDVNMRALDGLQGPVYVGTGCLFRRIALY
GFDPPRVKEHHQPGCCSCCFTRSKRSVSYASEEHWALRMGGSEDEDMNLALFPKKFGNST
LLVDSIPVAEFQGRPLADHPAVKNGRPAGALTIPRDLLDASTVAEAISVISCWYEDKTEW
GQRVGWIYGSVTEDVVTGYRMHNRGWRSVYCVTKRDAFRGTAPINLTDRLHQVLRWATGS
VEIFFSRNNALLASPRMKFLQRIAYLNVGIYPFTSIFLIVYCFLPALSLFSGQFIVQTLN
VTFLVYLLTITVTLCMLAILEIRWSGIELEEWWRNEQFWLIGGTSAHLAAVLQGLLKVVA
GIEISFTLTSKSAGDDVDDEFADLYIVKWTSLMIPPITIMIINLIAIAVGVSRTIYSVIP
QWSRLIGGVFFSFWVLAHLYPFAKGLMGRRGRTPTIVFVWSGLIAITISLLWVAINPPSG
SYEIGGSFQFP
>NnCSLG3-Nn3g19586.4
MENLPLHVRHVQKHRAIINRIHTLIHFLFLLALLYYRASVLFAVGSKSSNPDDDIPILAW
ALVFASELMLSFLWLLWQSYLWCPVSSRTVFPERLPPDSELPAIDVLICTADPAKEPTVE
VMDTVLSAMSLDYPPEKLSVYLSDDAGSPLTLYAVREASSFARSWLPLCRKYKIEPRSPG
AYFSSSSHDQDCSSFLLSREFMDERKKMKSQYELFKERVEHGKESFGMGNHGDHPPRIEV
ILGDASGNREDNIPLLVYVSREKRPNHPHNFKAGALNVLLRVSGIMSNAPYILVLDCDMY
CNDPTSARQAMCFHLDHKITQSLAFVQFPQMFYNISKNDIYDGQLRSAFKVMWPGLDGLQ
GPILSGTGFYIKREALYGIGSSLERDASSELLSEARLLASCNYEKHTQWGKEMGFQYHSL
VEDYFTGFRLHCKGWKSIYYYPPKPSFLGAATISFNDTMVQSMRWYTGLFEVGLSRFCPL
TYGVSTMSIPQSMCYAYLAFYCLYSFPMLCYATIPQLCLFNGISLYPKVSSPWFVVFAIV
YVSSLSQYLLEVLVSGASLNTWWNELRLWAIKSVTIKFFAFLDVLMKHIGKEANFFLTSK
IVRKEQVERYNKGIFSFEDASLFLILLVTLVTLNKVCFIGGLGRVILEASYREMFGHVSL
SFFILGISYCIIEGMFLRKDSGRIPTWVTLLSVIFSMVFLSLGSNFLLY
>NnCSLE3-Nn5g27070.3
MEGKQLPTLVYMAREKRFHYHHNFKAGAMNALIRVSSQISNGEIILNVDCDMYSNNSESV
RDALCFLMDEEKGNEIAYVQYPQVINNNTKNDIYGSLLRITNELHGLDGYGGPLYIGTGC
FHRREALCGRKYNKEYKREWKRENTKKVKYNVKELEEKLKGLSSCTYEVKTGWGKEMGLV
YGCPVEDVVTGLTIICRGWRAIYFSPARRSFLGLAPTTLAQALLQHKRWCEGHIKIVFSD
HCSLWQGHGRIKAGLQIGYYVYNMWGFNCIPTLCYIIIPSLCLLQGIVLFPSISSPWFIP
LAYLVIAKYTYSIGEFLFCGGTLQGWWNDQRMWMSRRTSSYLFALIDLILQALGFSKSAF
LITAKVTDTDVSQRYEKEIMEFGIPSPLFLILATLALLNLFSLVMMSFKSVVMNTKAGDL
EALSMQMLLCGTVVALNLPVYQALFLRKDKGHIPSPITFKSVVLSLSACIMSSY
>NnCSLE4-Nn5g27071.10
MGVEGYLPLFETEELKGRIAYRLYALSVLVCISLFLAYRVTHFPGKEEDGRWAWIGMFGA
ELWFSLYWMINQSARWKPVIRRTFKDRLSQKYENELPGVDIFVCTADPKIEPPAMVINTV
LSVMAYDYPPEKLSVYLSDDGGSDLTFYALLEASRFSKHWLPFCKKFKVEPRAPAAYFST
ATDPLNPVEAEEFWSIKKLYKDMENRVEIVTTQGEITEEMRKAHKGFLEWVLDSNPRDHQ
TILQILIDGRDHNFVDMEGKQLPTLVYMAREKRPNYHHNFKAGAMNALIRVSSQISNGEI
ILNVDCDMYSNNSESIRDALCFFMDEEKGNEIAFVQYPQVFNNNTKNDIYGSLIRIGIEL
ELHGLDGYGGPLYVGTGCFHRREALCGRKYNKEYKRDWKRENTKKVKFNVKELEEKLKGL
SSCTYEVKTGWGKEMGLVYGCPVEDVVTGLTIKCRGWRAIYFNPARRSFLGLAPTTLAQA
LLQHKRWCEGHFKIVFSKHYSLWQGHGRIKAGLQIGYCIYNMWGFNCIPTLCYIIIPSLC
LLQGIVLFPSISSPWFIPLAYLVIAKYTYSLGEFLFCGGTLQGWWNDQRMWMFRRTSSYL
FALIDLILQALGFSKSAFLITAKVTDTDVSQRYEKEIMEFGIPSPLFLILATLALLNLFS
LVMMSFKSVVMNMKAGDLEALSMQMLLCGTVVALNLPVYQALFRRKDKGRIPSSITFKSV
VLALSACIMSSY
>NnCSLC4-Nn5g30690.8
MAPSFDWWSKQSHQGTPVVVKMQHPNWSMVELESPSEDDFLLAGATRSGDKGRGKNAKQL
TWVLLLKAHRAAGCLTSIASAMFGLASAIRRRVASGRTDSDSGNDNENENPTVKNRFYSC
IKVFLWLSMVLLGFEIAAYFKGWHLGAPDLQLQYLLSTTFTFFGFFDSLYSRWVLIRVDY
LAPPLQFIANVCIVLFFIQSIDRLILCLGCFWIRLKKIKPVPKRSVGDLESNAGNAEGYY
PMVLVQIPMCNEKEVYQQSISAVCNLDWPKSNLLIQVLDDSDDPTTQLLIKEEVHKWQQE
GAHVVYRHRVVREGYKAGNQAHMNCSKDYEFVATRPMPHPDFLKRTIPHFKDNEELALVQ
ARWAFVNKDENLLTRLQNVNLSFHFEVEQQVNGIFLNFFGFNGTAGVWRIKALEESGGWM
ERTTVEDMDIAVRAHLNGWKFIFLMTLIFPPIQCQCELPESYEAYRKQQHRWHSGPMQLF
RLCFPDIIRAKVSVWKKVNLIFLFFLLRKLVLPFYSFTLFCVILPMTMFVPEAELPAWVV
CYIPATMSFLNILPAPRSFPFIVPYLLFENTMSVTKFNAMISGLFQLGSAYEWVVTKKLG
RSSEGDLLSLAEKESKQQRGLALAFLLLTASARSLLSAQGIHFYFLLFQGVSFLLVGLDL
IGEQVD
>NnCSLA2-Nn6g35072.4
MDRLSATTLLPDTFQGTRDDIAGQLGFIWEQIKAPLIVPLLKIAVFVCLIMSIMLFVERV
YMGIVIILVKVFGRKPEKRYKWEPMKDDVEMGNSAYPMVLVQIPMYNEKEVYQLSIGAAC
GLSWPSDRIIIQVLDDSTDSTIKSLVELECQRWASKGINIRYEIRDNRNGYKAGALKEGM
KRSYVRECDYVAIFDADFQPEPDFLWRTIPFLVHNPDIALVQARWKFVNSDECLMTRMQE
MSLNYHFTVEQEVGSSTYAFFGFNGTAGVWRISALNEAGGWKDRTTVEDMDLAVRASLKG
WKFVYVGGLQVKNELPSTFKAYRYQQHRWSCGPANLFRKMVMEVVRNKKVTLWKKFHVIY
SFFFVRKIVAHIVTFVFYCVVMPLTVLVPEVEVPKWGSVYIPSIITILNSVGTLRSLHLL
VFWILFENVMSLHRTKATFIGLLEAGRVNEWVVTEKLGDALKVKAASKAAKKPRVRIGER
LHLLELGVGMFLFFIACYDLAYGKNHYFLYLYLQSLAFFIVGFGYVGTFVPNS
>NnCSLD1-Nn7g37641.1
MASSTSPTQMSSSSSAGRPPTALKFARRTSSGRIVSLSRDEDVDGFGEYGNSNDYIDYAV
LMPPTPDNQPTAAGGSGAIAGASSASSMSSDRQHHHPQSKPDELGSYGQGTIFGGEASRR
IGMNRRGAEEEGGGGGGGGGGGGGLGKKMDRRMSFVKTNKSMLLRSQTGDFDHNRWLFET
KGTYGIGNAYWSQDDEFGDDGGMSMSDFMDKPWKPLTRKINVPSSILSPYRLLVGVRLIA
LLLFLTWRVRNPNPEAMWLWGMSIVCEIWFAFSWILDQMPKLNPINRATDLAALRDKFEQ
PSHSNPQGKSDLPGIDIFVSTADPEKEPPLVTANTILSILAADYPVEKLSCYISDDGGAI
LTFEAMAEAVNFAEVWVPFCRKHNIEPRNPDSYFSIKTDPTKNKKKPDFVKDRRWIKREY
DEFKVRINGLPDVIKKRCRAYNKKEEANERKLAKEKNGGVAPTEPITVPKATWMADGTHW
PGTWYEPSSDHKKGDHAGILQVMSKVPDSDPVYGNPDEKVLDFTGVDIRIPMFAYVSREK
RPGYDHNKKAGAMNALVRASAILSNGPFILNLDCDHYIYNSLALREGMCFMMDRGGDRIC
YIQFPQRFEGIDPSDRYANHNTIFFDGNMRALDGLQGPVYVGTGCLFRRYALYGFQPPRA
NEYSGLFGQNKKPAANISTQSEEEESDAHLLTGHPDLNLPKKFGNSSMFTDSIAVAEFQG
RPLADHLSVKNGRPPGALLAPRPPLDAQTVAEAIAVISCWYEDKTEWGERIGWIYGSVTE
DVVTGYRMHNRGWRSIYCITKRDAFRGTAPINLTDRLHQVLRWATGSVEIFFSRNNAFLA
SPRLKFLQRIAYLNVGIYPFTSIFLVVYCFLPALSLFSGHFIVENLNVSFLLYLLSITIT
LCLLSLLEIKWSGVSLEDWWRNEQFWLIGGTSAHLAAVLQGLLKVIAGIDISFTLTSKSA
AEDDDDIYADLYVVKWTSLFIMPLTIMVVNLVAIVMGFARTIYSVIPQWNKLFGGVFFSF
WVLAHMYPFAKGLMGRKGRMPTIVYVWSGLVTITVSLLWISISPPDDGNNSAALPDVNVD
IG
>NnCSLE5-Nn7g37928.3
MILWEAHRSELLTHSFPPRAIRGTNFASVARGMDDEVLQESCRVPINNSSLPTTTTSRGR
KMAATITDRLFTTRIASGRLLYKLYFIAFIAGIFSLCYYRLTHIPSDHPILWLLVSLAEF
WFAATWVFQQGFRWAPTFHVTYPDRLPSNLPPVDLFVCTADPDREPPMLVADTLLSLMAY
DYDANKLAFYLSDDGGSELTFHAIYQASLFAKHWLPFCRKYKVEPPAPQAYFSAENMDVG
GGCQSFRRDYDLVKAKFEEMQNRIKIVGKSKKVPEVTRRGHKGFREWDSEINPRDHQTIL
VVLLQGNGKDVDVEGKPMPTLVYVSREKRSGHPHHYKAGALNALNRVSSLMSNAPLILNV
DCDMHSNNSQALRDAVCFFLDPKEGHRIGYVQFPQSFNGVTKNDLYANGVKRIYEIEFFG
TNAHNGPMYAGTGSVHRRESLNGRKFDPNFPIKLEDKSVKGSKNWTELEEKAKELIRCDY
EMGKPWGKEMGVMYGCAVEDVFSGLVFHSRGWQSVFCSPERKAYLGLAPVNTNDTLIQHK
RWSTGSLEIFLSDYCPWTHGVGRLKLGQIMCYSFYTLWALWCLPMLCYALIPPLAMANGI
SLFPQVTDPWFKVFASLGIASHIFSLGELMWAKGTIKMWWNETRMWMMKGSSSYLFSVIV
IILKSVGISETGFEITSKVINQEALKRYNQEIMEFAVPSPMFIPTTTLSLLNLYCLLQTT
PKILEVGLGGLDHLALQLIISGYISIISMPLYEALFLRKDKGRMPTSVTTYSITLAFLVF
YLSSFVM
>NnCSLC5-Nn8g40281.1
MAPSLDFSAWWVKETRKGTPVVVTMENPNYSLLEIDGPDAAFRPVDKDRGKNAKQFTWVL
LLKAHRAAGCVAWLANVLWALLGTIKKRLIFRQGVAMEREKLEKGRVLFRFIRGFLALSL
ATLAFEVVAHFNGWHYFRSSNLHIPHTSEIQGWLHMVYVAWLEFRADYIAPLIQTLSSFC
VALFIIQSLDRMILCLGCFWIKYKKIRPRIKGDPFKTEDVEGSGYEYPMVLVQIPMCNER
EVYEQSISAVCQLDWPKECLLIQVLDDSDDESIQWLIKGEISKWSQRGINIIYRHRLVRT
GYKAGNLKSAMNCDYVKGYEFVAIFDADFQPNPDFLKKTVPHFKDNPELGLVQARWAFVN
KDENLLTRLQNINLCFHFEVEQQVNGVFLNFFGFNGTAGVWRIKALEDSGGWLERTTVED
MDIAVRAHLNGWKFIFLNDVKVLCEVPESYEAYRKQQHRWHSGPMQLFRLCLPAIITSKI
SFWKKSNLILLFFLLRKLILPFYSFTLFCIILPLTMFVPEAELPMWVICYIPVFMSFLNI
LPAPKSFPFIVPYLLFENTMSVTKFNAMISGLFQLGSSYEWIVTKKAGRSSESDLLAAAE
RESKTMSLPQLHRGASESELSELNRLKEQQEAPPPPSRKKMNKIYRKELALAFLLLTASI
RSLLSAQGIHFYFLLFQGITFLLVGLDLIGEQMSYIPLI

## Sheet: Table S6
Table S6. Primer list for qRT-PCR.
Gene name	Gene ID	Forward Primer	Reverse Primer
NnUBC	LOC104586755	GTCGATCGTCCGCTATGGAG	TCTGTGCAAGAGTTGGGGTT
NnCSLA1	Nn2g13982.31	TATGCTTGGTCTTCGCGGTT	TTTGCACGAGAACCATGGGA
NnCSLA2	Nn6g35072.4	TTTCTGCTACTACACTGCTTCC	GTAGAGGAACGATTAGAGGAGC
NnCSLB1	Nn1g03452.7	TACAAAGGGGCGTTGAGCTT	GCTGGGTAATCGAGAGCCAA
NnCSLB2	Nn1g07221.3	GTTCACTCTCTGCTGGGTCC	AACATGTCCACCGAGGGAAC
NnCSLC1	Nn1g08101.3	AGAGCGAAGTCGTAACGCTC	GATTGGCAGTTCGGAGGACA
NnCSLC2	Nn2g12599.4	TTCTGCTTGGTGGGTGAAGG	GTTCTTCCCACGGTCCTTGT
NnCSLC3	Nn3g16967.1	GTTTCAGTGGCAGCTCTCCT	AAGCCAGGTAAGACCAGTGC
NnCSLC4	Nn5g30690.8	CTCCGCTCCAGTTTATCGC	ATCTCCGACCGACCGTTT
NnCSLC5	Nn8g40281.1	CAATGGAGAACCCCAACTAC	ACAACCAGCAGCTCGATG
NnCSLD1	Nn7g37641.1	TCATACGGGCAAGGGACT	ATGACATTCTTCTATCCATCTTTTT
NnCSLD2	Nn1g00223.6	TGCACATACCACCAACTCCC	TAGCGCAGGAAGAACCCTTG
NnCSLD3	Nn3g19380.2	CACTTCCTCCGAGTGTGACC	AGCGCGAGTTACGCTATTGA
NnCSLD4	Nn2g12702.1	CGCCAGACAATCAGCCAATG	TGCATTCGCAAGGGGTTACA
NnCSLD5	Nn2g12438.4	TGAAGCGAGACAACCCCTA	TGGGGAACCATTTAGGGA
NnCSLE1	Nn1g07535.2	GAAGCCAAAGGTCGAATGGC	GAACCAGAGTTCAGCACCGA
NnCSLE2	Nn1g07538.2	TTGTAGCGGAGCTGTGGTTT	GCCGGCATCTTATCACCGTA
NnCSLE3	Nn5g27070.3	GGCCCGTGAGAAGAGATTCC	CACAGTGCATCTCTCACGGA
NnCSLE4	Nn5g27071.10	GACCCCAAAATAGAGCCC	AAGCGTAGAATGTTAGGTCTGA
NnCSLE5	Nn7g37928.3	TCACCGACCGCCTGTTTA	AGAGAGACGAGCAGCCATAGTA
NnCSLG1	Nn1g00277.23	ATATGCGACTGCCATCTCGG	GTCTAACGCCGGGAAGTTCT
NnCSLG2	Nn1g02670.1	GTTGGCATGGGCTCTCATCT	GCTTCTCCGGTGGATACTCG
NnCSLG3	Nn3g19586.4	AACCTCCCGCTTCACGTTAG	GCAAAGAGTACCGAAGCCCT
